# Supplementary material for: Development and validation of early-stage and progression prediction models for chronic kidney disease: a retrospective study
Source: PeerJ. 2026 Mar 16;14:e20931. doi: 10.7717/peerj.20931 (PMC13001659; doi:10.7717/peerj.20931)
Supplement: Supplemental Information 1 [file peerj-14-20931-s001.xlsx]

## Sheet: Sheet1
age	Cr	FIB	CRP	Cys	UA	Urea	P	Ca	TC	TG	LDL	HDL	Hb	mALB	ZD	gender
29	47	2.02	3.5	0.87	316	6.64	1.07	2.2	4.19	0.37	2.17	1.8	127	10.6	healthy control	man
48	54	2.02	3.5	0.87	251	5.45	1.07	2.2	4.14	0.88	2.56	1.16	147	10.6	healthy control	woman
70	67	2.02	3.5	0.87	388	4.24	1.07	2.2	4.24	1.57	2.56	1.16	145	10.6	healthy control	woman
56	75	2.04	4.2	0.65	342	5.13	1.28	2.39	4.19	0.59	1.92	1.84	150	10.6	healthy control	woman
34	50	2.04	4.2	0.65	206	3.25	1.28	2.39	5.27	0.7	2.75	2.46	130	21.9	healthy control	man
54	69	2.04	4.2	0.65	268	6.9	1.28	2.39	3.68	0.46	2.15	1.22	144	10.6	healthy control	man
35	55	2.05	4.6	0.86	338	3.49	1.23	2.35	4.29	1.11	2.59	1.25	131	10.5	healthy control	man
62	82	2.05	4.6	0.86	410	5.74	1.23	2.35	4.19	1.43	2.63	1.04	149	10.6	healthy control	woman
60	50	2.11	1.6	0.66	316	4.96	1.32	2.23	4.75	1.17	2.56	1.9	139	10.3	healthy control	man
65	88	2.11	1.6	0.66	363	5.06	1.32	2.23	4.2	1.57	2.65	1.03	119	10.6	healthy control	man
34	63	2.12	2.3	0.73	291	3.85	1.32	2.29	3.58	0.71	1.56	1.92	127	10.6	healthy control	man
54	52	2.12	2.3	0.73	252	3.52	1.32	2.29	4.17	1.38	2.6	1	158	10.5	healthy control	woman
60	75	2.12	2.3	0.73	402	7.93	1.32	2.29	3.55	0.9	2.01	1.31	144	10.5	healthy control	woman
33	48	2.12	1.9	0.78	326	4.99	1.18	2.28	5.78	0.76	3	2.36	152	10.6	healthy control	man
36	46	2.14	1.5	0.81	348	4.66	1	2.29	4.74	1.84	3.04	1.05	140	12	healthy control	man
54	64	2.14	1.5	0.81	268	5.48	1	2.29	3.52	1.31	2.04	1.04	151	10.3	healthy control	woman
41	66	2.14	1.5	0.81	388	5.28	1	2.29	4.3	0.75	2.83	1.23	139	10.6	healthy control	man
77	84	2.25	2.9	0.85	351	5.4	1.14	2.24	4.37	1.34	2.52	1.32	132	14.2	healthy control	man
89	109	2.25	2.9	0.85	357	8	1.14	2.24	5.96	0.93	3.89	1.31	152	12.1	healthy control	man
27	45	2.3	2.1	0.7	290	5.18	1.04	2.33	5.07	0.59	2.77	1.94	137	10.6	healthy control	man
62	57	2.3	2.1	0.7	277	7.73	1.04	2.33	5.24	0.97	3.17	1.79	142	15	healthy control	woman
62	66	2.31	2.6	0.84	205	4.77	1.22	2.3	5.2	1.48	3.12	1.85	131	10.6	healthy control	man
39	50	2.31	2.6	0.84	209	5	1.22	2.3	3.81	0.42	2.11	1.48	128	10.6	healthy control	man
36	69	2.34	1.9	0.87	365	5.24	0.98	2.31	4.33	1.28	2.88	1.08	153	16.8	healthy control	woman
78	73	2.34	1.9	0.87	390	4.19	0.98	2.31	4.08	1.31	2.5	1.11	141	10.6	healthy control	man
73	66	2.35	1.2	0.8	354	6.5	0.88	2.2	4.67	1.9	2.87	1.26	132	10.6	healthy control	man
38	50	2.35	1.2	0.8	284	4.79	0.88	2.2	3.91	0.61	1.91	1.67	146	10.6	healthy control	man
62	50	2.35	1.2	0.8	205	6.48	0.88	2.2	4.15	0.8	2.36	1.33	158	10.5	healthy control	woman
49	53	2.38	4.5	0.76	231	5.15	1.22	2.36	5.16	0.89	3.07	1.77	136	10.3	healthy control	man
46	83	2.38	4.5	0.76	363	5.5	1.15	2.22	4.4	1.57	2.48	1.45	156	10.6	healthy control	woman
51	86	2.38	4.5	0.76	400	4.57	1.15	2.22	4.35	0.72	2.9	1.25	153	13.3	healthy control	woman
42	63	2.38	4.5	0.76	274	3.28	1.15	2.22	4.71	0.95	3.05	1.43	156	10.6	healthy control	woman
54	80	2.41	1.4	0.77	302	6.61	0.98	2.3	4.47	1.08	3.08	0.98	126	11.8	healthy control	man
36	67	2.41	1.2	0.74	283	4.08	0.91	2.28	3.77	1.05	2.24	1.15	165	10.6	healthy control	woman
62	70	2.41	1.2	0.74	329	6.95	0.91	2.28	3.75	0.5	2.02	1.47	154	12.7	healthy control	woman
38	49	2.41	1.2	0.74	196	4.52	0.91	2.28	4.07	0.6	2.01	2.01	131	10.6	healthy control	man
46	60	2.42	1.2	0.68	250	4.71	1.13	2.22	5.05	0.68	3.07	1.61	124	10.6	healthy control	man
69	81	2.42	1.2	0.68	318	7.13	1.13	2.22	3.87	0.74	2.17	1.55	139	12.1	healthy control	woman
48	53	2.42	1.2	0.68	164	2.49	1.13	2.22	4.61	0.6	2.8	1.41	141	10.6	healthy control	man
56	55	2.42	1.2	0.68	270	3.95	1.13	2.22	5.25	1.35	3.34	1.38	153	10.5	healthy control	woman
28	47	2.47	2.4	0.7	266	2.85	1.14	2.25	4.76	0.8	2.79	1.74	141	10.5	healthy control	man
70	69	2.47	2.4	0.7	320	4.98	1.14	2.25	4.81	1.13	3.03	1.35	138	10.6	healthy control	woman
63	68	2.47	2.4	0.7	424	4.66	1.14	2.25	3.67	2.08	2.04	0.9	150	10.5	healthy control	woman
34	54	2.48	3.4	0.67	330	3.61	1.08	2.4	4.33	0.62	2.54	1.54	130	10.3	healthy control	man
62	65	2.48	3.4	0.67	278	2.89	1.08	2.4	4.58	1.35	2.84	1.25	143	12.1	healthy control	man
36	46	2.48	5	0.88	270	4.93	0.94	2.27	3.42	1.27	1.85	1.14	142	10.3	healthy control	man
53	51	2.48	5	0.88	214	4.66	0.94	2.27	3.77	0.52	1.82	1.71	144	10.6	healthy control	man
37	76	2.49	1.3	0.82	289	6.86	0.99	2.37	5.18	1.11	2.93	1.64	131	10.6	healthy control	man
60	55	2.49	1.3	0.82	281	3.98	0.99	2.37	4.21	0.82	2.49	1.49	140	11.8	healthy control	man
51	73	2.49	1.3	0.82	225	5.7	0.99	2.37	4.43	1.37	2.92	0.92	163	26.6	healthy control	man
37	86	2.52	1.8	0.91	404	7.26	1.36	2.38	4.91	0.71	3.01	1.39	157	14.6	healthy control	woman
65	53	2.52	1.8	0.91	298	3.63	1.36	2.38	4.76	1.5	2.3	1.86	143	10.6	healthy control	man
58	73	2.52	1.8	0.91	376	4.07	1.36	2.38	4.43	1.49	3.04	1.06	142	10.6	healthy control	man
40	60	2.53	3.4	0.75	340	5.17	1.02	2.38	4.9	1	3.16	1.38	132	16.8	healthy control	man
50	59	2.55	1.5	0.82	339	4.62	1.04	2.21	5.37	1.03	3.17	1.94	114	21.9	healthy control	man
61	57	2.55	1.5	0.82	202	3.42	1.04	2.21	3.3	0.56	1.55	1.64	135	10.6	healthy control	woman
75	89	2.55	1.5	0.82	348	6.41	1.04	2.21	4.94	0.98	3.44	1.05	162	10.6	healthy control	man
42	46	2.57	2.7	0.61	201	3.71	1.21	2.37	4.49	1	2.7	1.38	127	10.3	healthy control	man
55	59	2.57	2.7	0.61	266	3.89	1.21	2.37	5.34	1.22	3.47	1.52	136	10.6	healthy control	woman
52	69	2.57	2.6	0.82	360	5.43	0.92	2.35	4.61	2.27	2.73	1.26	161	10.6	healthy control	woman
67	62	2.57	2.6	0.82	324	4.33	0.92	2.35	4.87	1.72	2.85	1.49	148	10.5	healthy control	man
36	64	2.59	1.6	0.92	347	3.34	1.27	2.35	4.13	0.62	1.87	2.19	136	10.5	healthy control	man
56	52	2.59	1.6	0.92	129	6.55	1.27	2.35	4.79	1.68	3.09	1.07	133	12.4	healthy control	man
56	87	2.59	1.6	0.92	320	4.21	1.27	2.35	3.55	0.61	1.89	1.25	123	10.6	healthy control	man
29	46	2.6	2.1	0.72	228	2.63	1.17	2.41	5.24	0.82	2.87	1.94	134	11.5	healthy control	man
49	47	2.6	2.1	0.72	232	4.83	1.17	2.41	5.19	1.08	2.8	2.08	131	10.6	healthy control	man
51	52	2.6	2.3	0.94	176	3.19	1.22	2.27	4.4	0.95	2.72	1.27	125	10.5	healthy control	man
52	65	2.6	2.3	0.94	333	4.85	1.22	2.27	4.44	2.1	2.87	0.92	141	10.5	healthy control	man
49	51	2.62	3.4	0.9	220	2.96	1.04	2.25	4.98	0.89	2.99	1.69	130	11	healthy control	man
33	68	2.62	3.4	0.9	383	4.88	1.04	2.25	3.83	0.75	2.31	1.19	156	10.5	healthy control	woman
39	50	2.63	2.9	0.8	251	4.74	1.32	2.46	3.87	0.46	1.81	2.05	128	10.3	healthy control	man
52	52	2.63	2.9	0.8	256	4.66	1.32	2.46	5.25	0.54	3.16	1.85	125	10.6	healthy control	man
88	72	2.63	2.9	0.8	331	6.44	1.32	2.46	5.36	1.33	3.43	1.53	146	10.5	healthy control	man
35	55	2.63	3.1	0.89	314	5	1.1	2.23	4.65	1.03	2.92	1.37	138	10.6	healthy control	man
35	60	2.64	3.8	0.77	308	4.24	1.14	2.3	2.83	0.62	1.48	1.05	134	19	healthy control	man
55	78	2.64	3.8	0.77	340	4.26	1.14	2.3	5.02	1.06	3.23	1.35	168	10.9	healthy control	man
27	76	2.65	3.3	0.79	367	5.37	0.84	2.33	4.68	1.53	3.04	1.14	149	21.9	healthy control	woman
62	58	2.68	1.1	0.94	403	4.05	1.21	2.19	4.69	2.23	2.95	1.05	133	12.4	healthy control	man
35	59	2.68	1.1	0.94	250	3.54	1.21	2.19	3.84	0.61	2.14	1.43	122	10.5	healthy control	man
47	48	2.69	3.9	0.89	197	4.68	1.06	2.38	4.81	0.85	2.61	1.68	125	10.5	healthy control	man
73	64	2.69	3.9	0.89	330	7.95	1.06	2.38	4.3	0.36	2.45	1.5	143	10.9	healthy control	woman
29	45	2.69	4.4	0.89	218	3.89	0.98	2.21	4.15	1.13	2.6	1.15	131	10.5	healthy control	man
69	51	2.69	4.4	0.89	311	4.76	0.98	2.21	3.04	0.65	1.64	1.11	121	10.6	healthy control	man
50	49	2.69	4.4	0.89	222	4	0.98	2.21	3.75	0.63	2.25	1.12	131	10.6	healthy control	man
40	62	2.7	2.6	0.75	238	5.08	1.13	2.4	4.42	0.7	2.25	1.91	135	10.6	healthy control	man
37	78	2.7	2.6	0.75	384	4.39	1.13	2.4	4.43	1.36	2.53	1.53	163	10.5	healthy control	woman
28	52	2.7	2.8	0.92	241	3.48	1.14	2.37	5.31	0.99	3.12	1.84	133	10.6	healthy control	man
45	60	2.7	3	0.76	324	4.12	1.09	2.23	4.7	0.44	2.67	1.99	138	10.5	healthy control	man
29	58	2.7	3	0.76	315	3.8	1.09	2.23	4.93	0.7	3.16	1.52	133	10.6	healthy control	man
47	72	2.7	3	0.76	408	3.91	1.09	2.23	4.21	0.95	2.5	1.38	140	24.1	healthy control	woman
36	51	2.71	1.2	0.68	220	3.93	0.92	2.33	4.12	0.84	2.57	1.14	137	16.5	healthy control	man
35	45	2.71	1.2	0.68	229	4.65	0.92	2.33	4.99	0.95	2.83	1.88	142	10.5	healthy control	man
34	65	2.71	1.7	0.95	270	6.61	1.09	2.28	3.84	0.55	2.04	1.5	135	10.6	healthy control	man
67	61	2.71	1.7	0.95	261	5.14	1.09	2.28	4.16	1.07	2.55	1.16	133	27.2	healthy control	man
66	56	2.71	2.5	0.8	245	6.4	0.98	2.25	3.43	0.94	2	1.07	123	10.6	healthy control	woman
37	48	2.71	2	0.89	241	4.68	1.14	2.21	3.6	0.82	2.03	1.24	148	10.5	healthy control	man
47	50	2.75	1.3	0.76	281	5.06	1.1	2.22	5.02	0.53	2.92	1.75	138	10.5	healthy control	man
28	46	2.75	1.3	0.76	287	3.84	1.1	2.22	5.3	0.43	2.78	2.19	136	10.6	healthy control	man
46	51	2.76	2.7	0.81	292	5.25	1.1	2.28	3.93	0.75	1.89	1.81	133	10.6	healthy control	man
38	46	2.76	2.7	0.81	243	3.92	1.1	2.28	3.6	0.59	1.69	1.7	128	10.3	healthy control	man
35	66	2.76	4.2	0.85	342	5.75	1.1	2.23	3.86	0.7	2.13	1.47	146	13.4	healthy control	man
34	60	2.76	4.2	0.85	233	3.16	1.1	2.23	3.53	1.05	1.8	1.39	132	10.6	healthy control	man
60	54	2.77	3.8	0.78	234	4.82	1.21	2.39	4.62	1.08	2.74	1.75	144	12.7	healthy control	man
49	75	2.77	3.8	0.78	285	4.18	1.21	2.39	4.73	0.7	3.02	1.4	145	10.6	healthy control	woman
36	70	2.77	3.9	0.85	325	4.21	0.91	2.23	4.07	0.58	2.31	1.58	145	10.5	healthy control	woman
62	75	2.77	3.9	0.85	283	6.82	0.91	2.23	3.75	1.99	2.21	1.08	157	10.5	healthy control	woman
72	77	2.77	3.8	0.74	267	3.87	0.89	2.21	4.58	0.77	2.82	1.53	152	10.6	healthy control	woman
52	77	2.77	3.8	0.74	362	5.05	0.89	2.21	4.77	0.79	3	1.43	126	10.6	healthy control	man
75	58	2.79	2.4	0.79	307	4.96	1.19	2.2	6.09	1.28	3.82	1.62	123	10.7	healthy control	man
56	62	2.79	4.8	0.88	241	4	1.09	2.2	4.91	1	2.61	1.86	138	10.6	healthy control	woman
67	80	2.8	2.4	0.88	337	5.98	1.1	2.4	5.44	0.87	3.46	1.29	144	11.8	healthy control	woman
45	46	2.8	3	0.69	267	2.99	1.37	2.26	4.67	1.43	2.85	1.42	140	10.6	healthy control	man
47	80	2.8	3	0.69	386	4.9	1.37	2.26	4.57	2.09	2.67	1.32	146	16.3	healthy control	woman
72	86	2.81	4.5	0.77	357	7.14	1.11	2.31	3.94	1.05	2.07	1.52	161	13	healthy control	woman
37	53	2.82	2	0.92	275	3.8	1.12	2.45	4.83	0.61	2.98	1.48	144	10.6	healthy control	man
42	51	2.82	2	0.92	232	3.98	1.12	2.45	4.36	1.42	2.75	1.09	133	11.1	healthy control	man
56	46	2.82	2	0.92	215	5.66	1.12	2.45	6.16	2.23	3.16	2.25	153	12.7	healthy control	man
36	48	2.82	2	0.92	196	3.47	1.12	2.45	3.84	1.02	2.05	1.33	127	10.6	healthy control	man
50	66	2.82	2.7	0.76	299	4.66	1.22	2.4	4.31	0.44	2.56	1.64	148	12.6	healthy control	woman
56	49	2.82	2.7	0.76	352	5.16	1.22	2.4	4.41	1.04	2.6	1.32	139	10.6	healthy control	man
52	49	2.82	2.9	0.84	309	3.81	1.24	2.21	4.15	1.08	2.36	1.49	121	10.6	healthy control	man
34	62	2.83	2.5	0.78	258	7.39	1.28	2.26	4.81	0.77	2.36	2.28	118	10.6	healthy control	man
54	51	2.83	2.5	0.78	279	4.95	1.28	2.26	3.83	0.74	2.27	1.28	148	10.6	healthy control	man
67	49	2.83	2.3	0.62	264	5.07	0.88	2.24	3.74	1.5	2	1.41	134	10.5	healthy control	man
51	47	2.83	2.3	0.62	222	3.96	0.88	2.24	4.71	0.99	3.01	1.34	118	10.5	healthy control	man
56	94	2.83	2.3	0.62	414	6.3	0.88	2.24	4.59	1.62	3.08	1.18	151	10.6	healthy control	man
66	97	2.83	3.3	0.92	392	7.41	1.27	2.23	4.59	0.78	2.86	1.28	134	10.5	healthy control	woman
64	57	2.83	3.3	0.92	269	5.23	1.27	2.23	4.86	0.74	3.07	1.56	121	10.6	healthy control	man
64	72	2.83	3.3	0.92	310	3.6	1.27	2.23	3.49	0.82	1.92	1.26	143	19.3	healthy control	man
54	59	2.83	1.2	0.95	319	6.94	1.12	2.21	4.91	1.61	3.09	1.27	141	10.6	healthy control	man
58	85	2.84	3.2	0.79	304	8.08	1.15	2.27	5.1	1.75	3.18	1.36	154	10.6	healthy control	woman
61	64	2.84	3.2	0.79	283	5.21	1.15	2.27	3.64	0.69	1.98	1.44	155	10.5	healthy control	woman
64	61	2.86	2.4	0.73	265	4.95	1.25	2.38	4.7	1.26	2.38	2.13	138	10.6	healthy control	man
39	52	2.86	3.1	0.76	330	3.41	0.82	2.29	4.21	1.76	2.63	1.15	136	12.1	healthy control	man
74	86	2.86	3.1	0.76	321	7.94	0.82	2.29	2.78	0.72	1.37	1.16	145	10.5	healthy control	woman
58	68	2.86	3.1	0.76	370	7.09	0.82	2.29	5.84	1.6	1.41	1.05	154	10.6	healthy control	man
28	57	2.86	2.5	0.78	309	3.3	0.89	2.17	4.03	0.6	1.88	1.85	130	10.6	healthy control	man
60	64	2.86	2.5	0.78	391	5.86	0.89	2.17	3.09	0.83	1.15	1.65	153	10.5	healthy control	woman
46	89	2.87	2.9	0.73	392	5.87	1.48	2.43	4.43	1.16	2.94	1.12	161	28.5	healthy control	woman
36	53	2.87	2.6	0.77	344	4.37	1.12	2.27	4.03	1.19	2.59	1.08	135	10.6	healthy control	man
35	62	2.88	2.2	0.81	299	3.5	1.29	2.33	5.51	1.16	3.03	2.21	143	16.1	healthy control	man
49	63	2.88	2.2	0.81	237	3.69	1.29	2.33	4.19	0.85	2.46	1.4	143	10.6	healthy control	woman
42	55	2.88	2.2	0.66	197	3.9	0.95	2.23	5.13	0.81	2.75	2.15	120	15.3	healthy control	man
55	60	2.88	3.6	0.77	237	5.91	1.12	2.19	5.57	2.23	2.98	1.94	111	10.5	healthy control	man
46	52	2.88	3.6	0.77	184	3.93	1.12	2.19	4.68	0.91	2.43	1.93	140	10.6	healthy control	man
52	52	2.88	3.6	0.77	230	4.58	1.12	2.19	3.62	1.46	2.3	0.83	137	12.4	healthy control	man
44	52	2.9	2.2	0.77	212	3.79	0.84	2.32	4.03	0.39	2.11	1.89	123	11.5	healthy control	man
36	54	2.9	2.6	0.94	294	6.56	1.48	2.31	5.14	0.95	2.91	1.8	130	14.6	healthy control	man
54	60	2.9	2.6	0.94	318	5.6	1.48	2.31	3.87	0.64	2.34	1.29	139	10.6	healthy control	man
35	76	2.92	2.7	0.67	403	6.24	1.13	2.33	3.85	1.72	2.25	1	141	10.5	healthy control	woman
34	54	2.92	2.7	0.67	265	4.76	1.13	2.33	3.42	0.89	1.82	1.23	129	10.6	healthy control	man
40	72	2.92	2.1	0.88	229	3.35	0.85	2.33	4.34	0.82	1.95	2.18	163	10.5	healthy control	woman
36	87	2.92	2.1	0.88	333	5.83	0.85	2.33	4.87	2.14	3.13	1.21	146	10.6	healthy control	woman
41	61	2.92	2.7	0.67	336	4.87	1.13	2.33	4.33	1.91	2.67	1.24	160	18.4	healthy control	woman
51	59	2.92	2.3	0.82	256	6.04	1.09	2.27	3.6	0.77	2.13	1.09	123	19.5	healthy control	man
34	49	2.92	2.3	0.82	319	4.25	1.09	2.27	4.21	0.99	2.55	1.31	137	10.6	healthy control	man
56	80	2.92	2.3	0.82	305	6.97	1.09	2.27	4.31	0.82	2.77	1.28	145	10.5	healthy control	woman
80	72	2.92	2.5	0.89	132	4.2	1	2.25	4.82	0.92	2.62	1.97	133	14.2	healthy control	woman
50	77	2.92	2.5	0.89	308	6.23	1	2.25	4.55	0.96	2.98	1.07	155	10.6	healthy control	man
44	57	2.92	4.2	0.75	289	3.08	1.09	2.2	5.06	1.42	2.86	1.84	150	10.9	healthy control	man
36	86	2.92	4.5	0.77	367	4.54	0.92	2.2	4.34	1.98	2.7	1.05	143	10.5	healthy control	woman
43	66	2.92	4.2	0.75	395	6.22	1.09	2.2	4.46	0.77	2.92	1.19	144	10.6	healthy control	man
68	82	2.92	4.5	0.77	337	5.17	0.92	2.2	4.7	0.95	2.67	1.65	160	10.3	healthy control	woman
44	58	2.92	4.5	0.77	185	5.51	0.92	2.2	4.85	0.3	2.36	2.29	138	10.3	healthy control	man
37	98	2.93	2.5	0.72	313	7.03	1.24	2.32	4.38	0.51	2.27	1.96	154	10.5	healthy control	woman
51	45	2.93	1.6	0.88	241	2.61	1.18	2.3	5.27	0.91	3.17	1.81	131	10.3	healthy control	man
68	51	2.93	1.6	0.88	364	4.1	1.18	2.3	4.8	1.04	2.89	1.52	143	10.6	healthy control	man
53	78	2.93	1.6	0.88	322	5.86	1.18	2.3	4.58	0.78	3	1.14	154	10.6	healthy control	man
41	45	2.93	2.1	0.72	258	2.82	0.94	2.18	4.98	1.01	2.75	1.87	148	14.4	healthy control	man
55	78	2.93	2.1	0.72	340	4.26	0.94	2.18	5.02	1.06	3.23	1.35	151	10.5	healthy control	man
42	74	2.95	3.2	0.78	412	4.59	1.08	2.27	3.95	1.9	2.42	1	164	10.9	healthy control	woman
42	51	2.95	3.2	0.78	227	3.73	1.08	2.27	2.95	0.3	1.11	1.81	130	12.5	healthy control	man
33	53	2.95	3.2	0.78	247	4.46	1.08	2.27	4.48	0.64	2.82	1.44	139	10.5	healthy control	man
71	61	2.95	3.8	0.92	313	5.35	1.04	2.23	4.2	0.78	2.21	1.85	151	10.6	healthy control	woman
65	72	2.95	3.8	0.92	282	3.66	1.04	2.23	5.11	0.85	2.98	1.85	148	19.5	healthy control	woman
65	64	2.95	3.8	0.92	333	6.87	1.04	2.23	5.88	1.94	3.81	1.19	120	10.6	healthy control	man
79	94	2.95	3.7	0.74	399	6.57	1.21	2.23	5.72	0.63	3.62	1.7	133	10.9	healthy control	man
38	70	2.97	3.1	0.89	295	4.37	1.16	2.35	4.11	0.51	2.24	1.63	150	10.5	healthy control	woman
88	66	2.97	3.1	0.89	248	5.36	1.16	2.35	3.5	0.47	1.6	1.46	123	10.6	healthy control	man
64	71	2.97	2.1	0.79	307	4.7	1.01	2.27	5.1	1.26	2.84	1.89	143	10.6	healthy control	woman
80	83	2.97	2.1	0.79	332	6.12	1.01	2.27	3.8	1.01	2.33	1.12	140	10.6	healthy control	woman
29	93	2.97	2.4	0.76	395	4.98	1	2.22	4.06	1.66	2.42	1.13	157	23.8	healthy control	woman
34	63	2.99	2	0.85	277	2.55	0.95	2.23	4.73	0.49	3.13	1.18	132	10.6	healthy control	man
48	52	2.99	1.8	0.88	278	3.11	1.03	2.2	4.12	1.15	2.66	1.12	135	12.6	healthy control	man
40	54	2.99	2.7	0.7	269	5.35	1.09	2.19	4.25	0.56	2.41	1.68	123	10.6	healthy control	man
55	65	2.99	2.7	0.7	291	7.28	1.09	2.19	5.37	0.66	3.2	1.78	138	10.5	healthy control	man
39	48	3.01	3.3	0.58	250	5.57	1.14	2.25	4.51	0.62	3.01	1.16	129	10.6	healthy control	man
53	76	3.01	3.3	0.58	355	6.61	1.14	2.25	4.05	0.81	2.52	1.14	136	10.3	healthy control	man
44	47	3.01	3.5	0.83	214	4.57	0.88	2.22	4.74	0.9	2.83	1.58	139	10.6	healthy control	man
54	69	3.01	3.5	0.83	268	6.9	0.88	2.22	3.68	0.46	2.15	1.22	155	10.6	healthy control	woman
52	75	3.01	3.5	0.83	365	5.18	0.88	2.22	3.47	1.06	2.03	1.01	149	11.2	healthy control	man
29	60	3.01	3.5	0.58	399	2.86	1.08	2.21	3.61	1.21	1.99	1.21	140	10.5	healthy control	man
46	57	3.02	4	0.84	209	3.88	1.2	2.39	4.88	0.91	2.71	1.91	136	10.6	healthy control	man
35	55	3.02	2.2	0.8	200	4.46	1.12	2.39	4.09	0.52	2.34	1.48	125	10.6	healthy control	man
56	62	3.02	2.2	0.8	404	2.51	1.12	2.39	4.52	1	2.55	1.59	152	10.3	healthy control	woman
36	61	3.02	4	0.84	240	4.74	1.2	2.39	4.23	0.72	2.12	1.76	145	10.3	healthy control	man
53	67	3.02	2.2	0.8	369	5.4	1.12	2.39	4.34	1.27	2.47	1.53	142	10.6	healthy control	man
72	75	3.02	2	0.84	404	8	0.85	2.29	4.94	0.64	3.36	1.17	146	10.6	healthy control	woman
70	67	3.04	1.6	0.87	226	5.1	0.96	2.43	5.42	0.81	2.94	2.39	156	10.6	healthy control	woman
76	53	3.04	1.6	0.87	279	5.55	0.96	2.43	4.24	2.2	2.6	1.01	131	10.6	healthy control	man
48	64	3.04	2.1	0.57	351	2.8	1.03	2.2	3.86	1.39	2.14	1.41	156	10.3	healthy control	woman
46	55	3.04	2.1	0.57	289	5.28	1.03	2.2	4.7	0.72	2.73	1.86	139	10.7	healthy control	man
37	58	3.05	1.3	0.81	374	6.86	0.95	2.36	4.5	0.92	2.53	1.6	130	11.8	healthy control	man
34	54	3.05	1.3	0.81	397	6.38	0.95	2.36	4.63	0.75	2.94	1.23	138	10.6	healthy control	man
59	74	3.05	1.3	0.81	274	6.42	0.95	2.36	5.61	0.97	3.73	1.41	150	10.6	healthy control	man
67	68	3.06	2.6	0.75	289	3.81	1.02	2.33	4.72	1.45	2.97	1.41	148	10.5	healthy control	woman
75	62	3.06	2.6	0.75	334	5.46	1.02	2.33	5.12	1.3	3.16	1.36	138	10.6	healthy control	man
34	61	3.06	2.8	0.65	349	4.38	1.15	2.25	4.09	0.78	2.58	1.27	133	10.6	healthy control	man
52	66	3.06	2.8	0.65	314	5.82	1.15	2.25	4.81	2.16	3.11	0.93	135	10.6	healthy control	man
41	48	3.08	3	0.63	208	2.52	0.82	2.35	5.06	0.61	2.78	2.03	120	10.6	healthy control	man
47	67	3.08	3	0.63	298	4.18	0.82	2.35	3.23	1.04	1.52	1.37	151	10.3	healthy control	woman
78	73	3.08	3	0.63	322	5.73	0.82	2.35	2.97	0.85	1.7	0.99	142	28.1	healthy control	man
50	75	3.1	2.9	0.94	411	4.24	1.22	2.33	4.34	0.58	2.66	1.39	141	10.3	healthy control	woman
35	57	3.1	2.9	0.94	294	3.74	1.22	2.33	4.29	1.24	2.75	1.23	136	14.1	healthy control	man
87	88	3.1	2.9	0.94	392	6.03	1.22	2.33	4.66	0.97	2.88	1.33	147	10.5	healthy control	woman
36	49	3.11	3.4	0.92	333	5	1.01	2.42	3.2	1	1.38	1.42	126	10.5	healthy control	man
38	49	3.11	3.4	0.92	194	3.07	1.01	2.42	4.61	0.8	2.59	1.82	137	18.4	healthy control	man
37	62	3.11	2.8	0.89	264	6.26	1.19	2.4	4.6	0.47	2.67	1.81	145	13.6	healthy control	man
50	74	3.11	2.8	0.89	369	5.97	1.19	2.4	4.67	0.42	3.03	1.37	136	10.6	healthy control	man
69	62	3.11	2	0.6	317	3.91	1.33	2.39	4.33	1	2.76	1.18	152	10.9	healthy control	woman
55	78	3.14	3.7	0.8	320	5.23	1.22	2.23	3.92	0.54	2.54	1.07	155	10.5	healthy control	woman
29	56	3.14	3.7	0.8	322	3.77	1.22	2.23	3.93	0.39	1.6	2.06	138	13.4	healthy control	man
40	59	3.15	3.6	0.91	266	4.79	1.01	2.33	3.09	0.54	1.5	1.28	129	10.7	healthy control	man
68	80	3.15	3.6	0.91	389	6.67	1.01	2.33	4.75	1.21	3.06	1.33	162	10.5	healthy control	woman
52	68	3.15	3.6	0.91	345	6.2	1.01	2.33	4.12	1.12	2.54	1.22	136	10.6	healthy control	man
53	77	3.16	3.6	0.85	405	6.82	1.25	2.21	4.32	0.89	2.81	1.18	149	11.1	healthy control	woman
45	56	3.16	3.6	0.85	283	3.82	1.25	2.21	4.7	1.15	3	1.48	124	10.5	healthy control	man
65	60	3.16	2.7	0.78	278	4.31	0.91	2.17	3.34	1.15	1.47	1.39	133	10.6	healthy control	man
36	49	3.16	2.7	0.78	189	4.43	0.91	2.17	4.12	0.25	2.3	1.71	134	10.5	healthy control	man
55	54	3.16	2.7	0.78	253	6.86	0.91	2.17	4.62	0.63	2.55	1.86	148	11.5	healthy control	woman
43	49	3.17	2.2	0.82	311	5.53	1.25	2.33	4.45	0.71	2.79	1.23	135	10.5	healthy control	man
29	47	3.17	2.2	0.82	269	3.76	1.25	2.33	3.93	0.67	1.92	1.63	128	10.6	healthy control	man
43	95	3.17	3.4	0.81	331	5.39	1.03	2.32	4.31	1.65	2.74	1.01	163	12.3	healthy control	woman
41	54	3.17	3.4	0.81	367	3.69	1.03	2.32	4.87	0.74	3.02	1.38	143	10.6	healthy control	man
36	56	3.17	3.4	0.81	337	5.83	1.03	2.32	4.1	0.84	2.37	1.43	152	10.5	healthy control	man
39	85	3.17	2.5	0.82	405	6.75	0.95	2.31	4.74	0.64	3.16	1.11	140	10.6	healthy control	woman
66	61	3.17	2.5	0.82	277	6.37	0.95	2.31	4.01	1.07	2.2	1.26	145	10.6	healthy control	man
56	70	3.18	1.8	0.84	352	6.04	1.05	2.3	4.36	1.48	2.87	1.06	149	25.6	healthy control	woman
46	54	3.18	1.8	0.84	375	5.16	1.05	2.3	4.88	1.15	3.01	1.42	148	10.5	healthy control	man
62	69	3.18	1.8	0.84	403	5.79	1.05	2.3	3.68	1.09	2.19	1.01	146	10.6	healthy control	man
56	58	3.18	2.5	0.92	316	4.54	1.1	2.2	4.9	1.8	3.07	1.21	157	10.6	healthy control	woman
54	64	3.18	2.5	0.92	428	4.6	1.1	2.2	4	0.9	2.65	1.06	129	10.6	healthy control	man
36	65	3.19	3.1	0.83	341	4.63	1.17	2.35	4.19	1.17	2.65	1.06	154	10.3	healthy control	woman
51	66	3.19	3.1	0.83	262	6.7	1.17	2.35	3.93	0.91	2.26	1.21	157	10.6	healthy control	woman
62	77	3.19	3.1	0.83	243	5.36	1.17	2.35	5.19	1.2	3.26	1.46	149	10.6	healthy control	man
37	63	3.19	2.3	0.72	340	5.5	1.11	2.31	3.73	1.03	2.28	1.06	151	10.5	healthy control	woman
72	69	3.2	2.5	0.86	315	7.14	0.72	2.25	4.44	1.21	2.74	1.22	141	10.6	healthy control	woman
53	58	3.2	2.5	0.86	247	5.79	0.72	2.25	4.49	0.71	2.76	1.52	129	12.1	healthy control	man
53	59	3.2	2.1	0.63	376	6.46	1.23	2.19	4.93	0.35	2.75	1.96	131	10.6	healthy control	man
35	55	3.2	2.1	0.63	328	6.48	1.23	2.19	4.34	0.85	2.58	1.34	136	10.5	healthy control	man
62	58	3.21	2.3	0.71	249	6.12	1.01	2.41	4.99	0.6	2.82	1.74	152	10.6	healthy control	man
50	58	3.21	2.3	0.71	300	5.53	1.01	2.41	4.58	1.59	2.82	1.26	121	12.3	healthy control	man
52	55	3.21	2.3	0.71	283	6.11	1.01	2.41	5.21	0.77	3.11	1.67	146	10.6	healthy control	man
64	61	3.21	2.3	0.71	378	5.7	1.01	2.41	3.79	0.89	1.88	1.66	128	11.2	healthy control	man
38	54	3.21	3.1	0.94	265	4.67	0.81	2.39	5.21	0.51	3.02	1.88	146	10.9	healthy control	man
28	51	3.21	3.1	0.94	291	3.71	0.81	2.39	3.8	0.6	2.11	1.39	138	10.6	healthy control	man
55	53	3.21	3.1	0.94	230	5	0.81	2.39	4.52	0.43	2.37	1.91	115	12.7	healthy control	man
67	59	3.21	3.3	0.77	243	6	1.14	2.37	4.4	0.82	2.31	1.96	146	10.6	healthy control	man
29	63	3.21	3.3	0.77	307	3.89	1.14	2.37	4.63	1.39	2.72	1.49	137	10.5	healthy control	man
46	78	3.22	2.1	0.66	279	4.92	1.19	2.25	4.55	0.48	2.34	1.98	137	10.5	healthy control	man
48	48	3.22	3	0.68	259	4	1.13	2.21	5.1	1.27	3.15	1.62	137	10.5	healthy control	man
40	55	3.22	1.4	0.87	297	3.69	1.02	2.2	4.62	1.03	3.04	1.18	130	10.6	healthy control	man
41	68	3.23	2.3	0.85	343	4.59	0.98	2.4	3.3	1.52	1.83	1.01	125	10.3	healthy control	man
35	55	3.23	2.4	0.93	235	5.71	1	2.34	3.88	0.46	2.29	1.36	128	10.6	healthy control	man
41	53	3.23	2.4	0.93	218	3.84	1	2.34	4.25	0.63	2.37	1.66	133	10.6	healthy control	man
58	82	3.23	3.3	0.88	194	6.13	0.74	2.26	3.83	0.56	2.07	1.61	158	10.6	healthy control	woman
59	68	3.23	3.3	0.88	299	5.36	0.74	2.26	4.3	0.8	2.82	1.18	157	10.6	healthy control	man
44	48	3.24	3.7	0.78	192	4.25	1.21	2.37	4.53	1.07	3.01	1.13	125	22.9	healthy control	man
28	55	3.24	3.7	0.78	349	4.84	1.21	2.37	3.65	0.64	2.18	1.03	132	10.6	healthy control	man
40	59	3.24	3.2	0.67	369	5.74	0.94	2.24	4.16	0.44	2.59	1.25	147	10.6	healthy control	woman
53	45	3.24	3.2	0.67	245	4.21	0.94	2.24	5.27	0.82	3.14	1.7	142	10.6	healthy control	man
58	58	3.24	3.2	0.67	346	4.04	0.94	2.24	5.09	1.24	3.05	1.68	152	10.6	healthy control	woman
34	51	3.26	1.9	0.76	188	4.49	1.3	2.42	4.07	0.41	2.22	1.68	128	10.9	healthy control	man
29	68	3.26	3.3	0.92	412	5.81	0.97	2.37	4.47	1.39	3	1.03	160	10.5	healthy control	woman
53	81	3.26	3.3	0.92	372	4.32	0.97	2.37	4.69	1.3	3.17	1.08	142	10.6	healthy control	man
56	68	3.26	2.3	0.88	277	4.88	1	2.28	3.28	0.52	1.66	1.45	147	10.9	healthy control	woman
42	50	3.26	2.5	0.86	237	3.9	1.01	2.25	4.27	0.55	2.54	1.46	130	10.6	healthy control	man
44	55	3.26	2.5	0.86	219	5.19	1.01	2.25	4.62	1	2.96	1.33	134	10.6	healthy control	man
29	52	3.27	3.3	0.67	281	4.22	1.07	2.4	4.81	0.5	2.66	2.05	140	10.6	healthy control	man
28	59	3.27	3.3	0.67	262	3.08	1.07	2.4	4.15	0.76	2.33	1.6	143	10.6	healthy control	man
62	50	3.27	3.7	0.67	321	5.26	1.3	2.33	4.07	1	2.55	1.04	120	10.5	healthy control	man
35	57	3.27	3.4	0.73	320	5.6	1.06	2.22	4.2	1.41	2.55	1.31	132	23.8	healthy control	man
28	69	3.28	2.6	0.7	201	4.62	1.34	2.26	5.15	0.69	2.53	2.53	127	10.9	healthy control	man
29	95	3.29	3.3	0.61	401	4.81	1.16	2.32	4	0.67	2.54	1.02	151	14.1	healthy control	woman
56	72	3.29	2.1	0.81	371	6.75	1.21	2.32	4.2	1.25	2.52	1.29	146	10.6	healthy control	woman
72	61	3.29	3.3	0.61	332	4.43	1.16	2.32	3.88	0.77	2.2	1.32	142	12.7	healthy control	man
50	74	3.29	2.1	0.81	369	5.97	1.21	2.32	4.67	0.42	3.03	1.37	119	10.6	healthy control	man
35	72	3.32	4.5	0.76	365	5	0.97	2.22	4.72	0.76	3.08	1.11	156	12.1	healthy control	woman
33	83	3.32	4.5	0.76	383	7.05	0.97	2.22	5.07	1.21	2.95	1.71	150	13.4	healthy control	woman
54	52	3.32	4.5	0.76	197	3.85	0.97	2.22	4.48	0.96	2.66	1.37	132	13	healthy control	man
57	58	3.33	3	0.76	273	4.49	1.04	2.26	4.02	1.45	2.66	0.98	167	10.5	healthy control	woman
29	49	3.34	3.8	0.79	276	2.71	1.08	2.38	4.43	0.47	2.12	1.92	122	10.6	healthy control	man
63	80	3.34	3.8	0.79	388	4.62	1.08	2.38	4.37	1.78	2.91	1.08	163	10.6	healthy control	woman
55	76	3.34	3.8	0.79	313	6.4	1.08	2.38	4.8	1.6	3.07	1.29	153	16.5	healthy control	man
41	47	3.34	3.7	0.84	227	4.76	1.1	2.34	3.75	0.72	2.32	1.04	128	12.6	healthy control	man
44	60	3.35	2.3	0.75	407	5.61	1.39	2.43	4.16	1.41	2.51	1.08	142	10.9	healthy control	man
51	83	3.35	2.3	0.75	252	3.56	1.39	2.43	5.11	0.83	3.01	1.91	146	10.6	healthy control	woman
67	77	3.35	2.3	0.75	348	5.09	1.39	2.43	5.48	1.3	3.19	1.66	135	12	healthy control	man
46	46	3.35	1.4	0.82	264	3.98	1.42	2.19	4.69	0.85	2.7	1.59	127	10.5	healthy control	man
50	67	3.35	1.4	0.82	257	5.87	1.42	2.19	5.06	2.06	3.19	1.07	153	10.6	healthy control	woman
67	54	3.36	4.2	0.71	258	4.95	1.13	2.42	5.15	1.52	3.18	1.62	137	10.5	healthy control	man
56	58	3.36	4.2	0.71	194	5.84	1.13	2.42	4.92	0.56	3.16	1.63	147	14.2	healthy control	man
46	56	3.36	2.9	0.94	222	2.82	1.06	2.4	3.73	0.98	2.01	1.42	131	10.5	healthy control	man
37	73	3.36	2.9	0.94	351	4.08	1.06	2.4	4.42	0.91	2.84	1.23	149	21.7	healthy control	woman
64	79	3.36	3.1	0.9	253	7.36	1.2	2.22	4.08	0.69	2.04	1.8	122	10.6	healthy control	woman
56	68	3.36	3.1	0.9	343	5.37	1.2	2.22	4.41	1.01	2.97	1.13	147	11.5	healthy control	man
50	54	3.37	2.6	0.93	236	5.05	1.2	2.37	4.84	1.54	3.16	1.22	129	18.8	healthy control	man
52	77	3.37	2.6	0.93	361	6.03	1.2	2.37	5.19	2.32	3.33	1.11	163	22.4	healthy control	man
29	53	3.37	2.7	0.78	390	3.41	1.22	2.36	3.77	0.28	1.97	1.58	131	10.5	healthy control	man
48	70	3.37	2.7	0.78	371	5.16	1.22	2.36	4.1	1.07	2.29	1.28	140	10.9	healthy control	woman
65	72	3.37	2.7	0.78	362	3.9	1.22	2.36	3.53	0.61	2.12	1.14	157	21.9	healthy control	woman
37	60	3.4	2.4	0.8	311	4.39	1.04	2.26	4.01	0.48	1.98	1.73	134	10.9	healthy control	man
58	62	3.4	2.4	0.8	236	4.15	1.04	2.26	4.9	0.92	3	1.4	129	10.6	healthy control	man
35	51	3.4	2.4	0.8	207	3.87	1.04	2.26	4.66	0.65	2.69	1.79	132	13.6	healthy control	man
55	57	3.4	2.4	0.8	233	3.72	1.04	2.26	4.94	1.66	3.2	1.15	134	10.5	healthy control	woman
54	100	3.4	2.6	0.77	344	6.97	1.3	2.22	3.64	0.74	2.19	1.07	147	10.6	healthy control	woman
42	68	3.4	2.6	0.77	244	4.26	1.3	2.22	3.83	0.92	2.22	1.48	143	16.3	healthy control	woman
55	72	3.4	2.6	0.77	316	5.78	1.3	2.22	4.08	0.72	2.68	1.04	159	10.6	healthy control	woman
33	55	3.41	2.6	0.87	261	4.48	0.76	2.28	4.24	0.73	2.45	1.45	132	11.4	healthy control	man
52	97	3.41	2.6	0.87	371	7.7	0.76	2.28	4.05	1.03	2.57	1.01	142	14.4	healthy control	woman
39	72	3.43	1.2	0.82	368	6.49	0.93	2.35	4.64	0.9	3.07	1.23	151	11	healthy control	woman
37	57	3.43	1.2	0.82	277	4.76	0.93	2.35	4.72	1.16	3.06	1.34	144	10.9	healthy control	man
36	62	3.43	1.2	0.82	405	5.54	0.93	2.35	4.61	0.8	2.76	1.33	141	10.6	healthy control	man
50	64	3.43	1.2	0.82	170	3.49	0.93	2.35	3.46	0.54	1.83	1.38	135	11.2	healthy control	man
48	47	3.44	3	0.84	244	2.48	0.88	2.26	4.74	0.81	2.54	2.01	142	10.6	healthy control	man
35	47	3.44	2.7	0.82	241	3.86	1.33	2.25	4.86	0.72	2.99	1.47	128	27.7	healthy control	man
56	81	3.44	2.7	0.82	285	5.75	1.33	2.25	3.98	1.08	2.42	1.04	154	10.6	healthy control	woman
38	62	3.44	3.6	0.7	308	4.35	1.28	2.19	4.99	1.08	3.02	1.75	147	13.4	healthy control	woman
39	53	3.45	1.6	0.74	196	5.02	1.21	2.34	3.95	1.03	1.42	2.37	123	24.1	healthy control	man
28	51	3.45	3.7	0.94	256	4.08	1.15	2.3	4.17	0.52	2.33	1.52	129	10.6	healthy control	man
45	50	3.45	3.7	0.94	254	4.08	1.15	2.3	4.23	0.67	2.6	1.35	112	10.6	healthy control	man
55	72	3.45	1.4	0.88	294	5.53	0.88	2.28	3.96	0.78	2.39	1.23	151	10.5	healthy control	woman
63	58	3.45	1.4	0.88	256	5.21	0.88	2.28	4.47	0.95	2.77	1.34	134	10.6	healthy control	man
60	62	3.45	1.4	0.88	308	3.9	0.88	2.28	5.62	1.58	3.8	1.32	147	12.7	healthy control	man
36	51	3.46	1.8	0.82	218	3.39	0.99	2.32	3.19	0.9	1.83	1.09	120	10.5	healthy control	man
48	54	3.46	1.8	0.82	281	3.29	0.99	2.32	5.25	1.81	3.19	1.35	141	18.3	healthy control	man
61	59	3.47	2.5	0.87	249	4.08	0.93	2.33	4.67	1.11	2.57	1.86	145	22	healthy control	man
37	72	3.47	2.5	0.87	309	5.37	0.93	2.33	3.55	0.47	2.13	1.24	142	10.5	healthy control	woman
40	51	3.47	2.5	0.87	297	5.08	0.93	2.33	4.2	0.61	2.58	1.41	136	10.9	healthy control	man
29	67	3.47	2.5	0.87	295	4.29	0.93	2.33	4.16	1.07	2.14	1.62	159	10.6	healthy control	woman
39	48	3.48	3.7	0.92	241	4.06	1.2	2.44	4.28	0.98	2.39	1.51	126	22.8	healthy control	man
44	52	3.48	1.9	0.75	306	3	1.15	2.26	4.12	0.87	2.07	1.81	133	10.6	healthy control	man
56	71	3.48	1.9	0.75	377	6.73	1.15	2.26	4.5	0.86	2.91	1.18	131	10.6	healthy control	man
41	50	3.5	1.3	0.59	283	4.24	1.12	2.21	5.16	0.64	3.18	1.54	129	13.3	healthy control	man
54	71	3.5	1.3	0.59	220	4.84	1.12	2.21	4.36	0.92	2.59	1.52	138	16.3	healthy control	man
74	66	3.51	2.5	0.83	402	7.5	1.23	2.36	3.75	1.18	2.36	1.12	155	10.6	healthy control	woman
43	57	3.51	2.5	0.83	222	3.64	1.23	2.36	4.99	0.8	3.11	1.5	125	10.5	healthy control	man
54	68	3.51	2.5	0.83	301	4.49	1.23	2.36	3.88	0.72	1.79	1.86	142	15.3	healthy control	woman
56	84	3.51	2.8	0.59	427	5.46	1.09	2.36	5.31	1.65	3.64	1.26	152	10.6	healthy control	man
57	59	3.52	3.1	0.67	267	6.13	1.19	2.34	4.5	0.82	2.67	1.49	147	10.6	healthy control	man
66	56	3.52	3.1	0.67	245	6.4	1.19	2.34	3.43	0.94	2	1.07	133	10.6	healthy control	man
75	59	3.54	3.2	0.8	257	7.85	1.02	2.29	4.45	0.79	2.71	1.16	126	10.6	healthy control	man
51	53	3.54	3.2	0.8	351	5.72	1.02	2.29	4.73	0.96	2.99	1.45	164	10.6	healthy control	woman
40	63	3.55	2.5	0.71	217	6.13	1.09	2.32	3.99	0.68	2.41	1.19	156	10.6	healthy control	woman
28	69	3.56	2.4	0.94	371	4.96	0.96	2.55	3.92	0.49	1.87	1.89	165	23.5	healthy control	woman
37	65	3.56	2.4	0.94	369	5.63	0.96	2.54	4.19	1.25	2.3	1.38	144	10.3	healthy control	woman
74	59	3.56	2.4	0.94	300	6.02	0.96	2.53	4.14	0.94	2.76	1	155	10.6	healthy control	woman
38	68	3.56	4.4	0.77	338	4.91	1.38	2.32	4.41	0.98	2.61	1.41	151	10.6	healthy control	woman
51	75	3.56	4.4	0.77	415	6.96	1.38	2.32	4.21	1.12	2.62	1.06	129	10.6	healthy control	woman
47	66	3.56	4.4	0.77	259	4.22	1.38	2.32	3.88	1.5	1.97	1.41	141	10.5	healthy control	man
64	57	3.56	4.4	0.77	269	5.23	1.38	2.32	4.86	0.74	3.07	1.56	157	10.6	healthy control	woman
46	55	3.56	3.4	0.76	207	3.82	1.02	2.29	4.44	2.3	2.75	1.11	133	10.6	healthy control	man
38	53	3.58	2.6	0.69	302	6.28	1.15	2.31	4.53	0.68	2.52	1.66	130	10.6	healthy control	man
49	59	3.58	2.6	0.69	262	3.45	1.15	2.31	3.26	1.39	1.44	1.27	134	11.4	healthy control	woman
56	71	3.58	2.6	0.69	377	6.73	1.15	2.31	4.5	0.86	2.91	1.18	133	12.7	healthy control	man
47	45	3.59	3.1	0.93	239	2.5	1.24	2.21	4.3	1.22	2.56	1.41	129	10.5	healthy control	man
42	47	3.59	3.1	0.93	289	4.41	1.24	2.21	4.71	1	2.86	1.54	143	10.6	healthy control	man
35	73	3.63	2.1	0.92	340	6.02	1.09	2.32	4.15	0.78	2.65	1.04	156	16.1	healthy control	woman
28	71	3.63	2.1	0.92	420	3.45	1.09	2.32	3.45	1.54	1.81	1.31	155	19	healthy control	woman
55	76	3.64	4.1	0.78	313	6.4	0.97	2.47	4.8	1.6	3.07	1.29	153	10.9	healthy control	woman
75	82	3.64	4.1	0.78	288	6.35	0.97	2.47	4.78	0.97	3.06	1.23	142	10.6	healthy control	man
55	53	3.64	4.8	0.74	310	4.39	1.13	2.39	5	1.02	2.98	1.6	132	10.6	healthy control	man
28	52	3.64	4.8	0.74	270	5.42	1.13	2.39	5.02	0.85	2.68	1.82	139	10.5	healthy control	man
25	52	3.65	3.3	0.73	274	3.09	1.31	2.4	3.28	0.42	1.61	1.38	132	10.6	healthy control	man
50	55	3.66	4.1	0.76	243	6	1.17	2.35	4.55	0.35	2.61	1.72	135	10.6	healthy control	man
67	80	3.66	4.1	0.76	345	5.75	1.17	2.35	3.46	0.58	1.9	1.2	128	22	healthy control	man
48	82	3.69	1.1	0.76	255	5.53	1	2.27	4.25	0.47	2.47	1.65	150	17.2	healthy control	woman
55	65	3.69	1.1	0.76	281	4.13	1	2.27	3.7	0.73	1.9	1.6	133	10.5	healthy control	man
48	45	3.71	3.9	0.83	240	4.07	1.35	2.41	4.99	0.59	2.58	2.22	129	14.4	healthy control	man
46	55	3.71	3.9	0.83	291	4.22	1.35	2.41	4.64	1.07	2.98	1.28	147	12.3	healthy control	man
55	49	3.73	2.4	0.9	318	4.56	1.22	2.32	4.68	1.76	2.78	1.36	134	10.9	healthy control	man
34	53	3.73	2.4	0.9	362	3.35	1.22	2.32	4.09	1.2	2.47	1.16	156	10.6	healthy control	woman
62	70	3.73	2.4	0.9	353	6.51	1.22	2.32	4.09	1.4	2.51	1.13	158	10.5	healthy control	woman
39	55	3.74	1	0.92	242	3.98	1.01	2.31	3.67	0.91	1.74	1.81	121	16.3	healthy control	man
40	61	3.74	1	0.92	287	5.07	1.01	2.31	3.82	0.37	1.72	2.05	119	10.6	healthy control	man
66	57	3.74	4.9	0.81	279	2.45	0.87	2.31	4.79	1.72	3.04	1.29	152	16.3	healthy control	man
33	71	3.76	1.9	0.8	261	3.99	1.57	2.31	4.71	0.58	2.29	2.32	132	10.6	healthy control	man
37	52	3.78	2.6	0.74	265	5.71	1.11	2.19	4.91	0.87	3.1	1.59	134	10.5	healthy control	man
26	50	3.79	2.2	0.86	293	2.75	1.35	2.31	3.97	0.73	2.67	1.14	141	10.5	healthy control	man
45	56	3.79	2.2	0.86	325	3.15	1.35	2.31	4.72	1	2.46	2.06	122	10.5	healthy control	man
55	62	3.79	4.2	0.73	276	5.38	0.92	2.23	4.96	1.15	3.18	1.62	145	22.9	healthy control	woman
49	58	3.79	4.2	0.73	248	4.94	0.92	2.23	5.21	0.62	2.47	2.54	128	14.8	healthy control	man
29	74	3.83	1.5	0.95	375	5.3	1.11	2.2	5.04	0.83	3.09	1.62	154	10.6	healthy control	woman
51	62	3.83	1.5	0.95	378	5.47	1.11	2.2	4.06	1.3	2.32	1.42	142	10.5	healthy control	man
49	52	3.84	3.3	0.85	263	3.63	1.16	2.26	4.57	0.35	2.63	1.87	132	10.6	healthy control	man
47	66	3.84	2.3	0.8	282	5.01	1.05	2.2	4	0.61	2.46	1.23	156	22.8	healthy control	woman
38	58	3.84	2.3	0.8	281	4.45	1.05	2.2	5.12	0.5	2.78	2.08	130	16.3	healthy control	man
27	45	3.88	3.4	0.85	258	4.44	0.9	2.35	4.14	0.89	2.15	1.56	130	10.6	healthy control	man
35	72	3.9	4.8	0.85	385	4.23	1.05	2.4	4.25	1.07	2.83	1.16	162	10.6	healthy control	woman
69	67	3.9	4.8	0.85	312	4.21	1.05	2.4	3.95	0.92	2.63	1.04	145	10.6	healthy control	woman
62	49	3.9	4.8	0.85	305	5.07	1.05	2.4	3.72	1.6	2.2	1.13	157	10.6	healthy control	woman
47	52	3.97	3	0.7	204	3.6	1.39	2.31	4.67	0.8	2.45	1.89	124	12.7	healthy control	man
55	52	3.97	3	0.7	268	5.35	1.39	2.31	6.23	1.87	3.43	1.81	138	10.6	healthy control	man
37	49	4.07	2	0.7	315	4.32	1.11	2.49	4.65	0.66	2.94	1.36	132	10.6	healthy control	man
35	50	4.07	2	0.7	296	3.02	1.11	2.49	4.77	1.28	2.71	1.65	138	29.6	healthy control	man
54	74	4.07	2	0.7	370	5.84	1.11	2.49	3.98	0.86	2.43	1.27	164	12.6	healthy control	woman
38	71	4.09	3.7	0.69	393	7.08	0.99	2.23	3.82	0.67	2.4	1.04	140	10.9	healthy control	woman
47	48	4.09	3.7	0.69	335	5.54	0.99	2.23	4.65	1.33	2.96	1.35	123	10.6	healthy control	man
71	69	4.09	3.7	0.69	394	4.76	0.99	2.23	4.91	1	3.26	1.14	140	10.6	healthy control	man
63	67	4.13	2.3	0.58	302	4.91	1.23	2.34	4.09	0.87	1.97	2.04	157	10.6	healthy control	woman
25	48	4.13	2.3	0.58	312	3.34	1.23	2.34	3.44	0.3	1.48	1.79	118	10.6	healthy control	man
45	57	4.13	4.3	0.65	337	7.31	0.92	2.29	3.9	0.67	2.23	1.43	133	10.6	healthy control	man
34	76	4.13	4.3	0.65	361	5.32	0.92	2.29	4.32	1.38	2.58	1.23	150	29.6	healthy control	woman
44	46	4.13	4.3	0.65	304	3.52	0.92	2.29	4.29	1.16	2.41	1.51	123	25.6	healthy control	man
29	52	4.16	3.5	0.72	214	4.43	1.01	2.23	3.54	0.31	1.96	1.55	143	10.5	healthy control	man
43	83	4.16	3.5	0.72	363	4.55	1.01	2.23	4.3	1.36	2.65	1.15	148	10.6	healthy control	woman
35	60	4.16	1.9	0.78	211	4.36	0.87	2.21	3.42	0.62	2	1.17	134	23.5	healthy control	man
58	45	4.16	1.9	0.78	244	5.41	0.87	2.21	5.64	1.04	3.15	2.34	134	10.6	healthy control	man
38	90	4.24	4.9	0.8	394	4.92	1.11	2.17	3.7	0.73	2.14	1.25	155	10.6	healthy control	woman
42	47	4.24	4.9	0.8	316	4.11	1.11	2.17	4.45	1.37	2.63	1.2	129	10.5	healthy control	man
49	57	4.27	3.1	0.74	318	3.47	1.09	2.34	4.19	1.46	2.2	1.56	123	10.6	healthy control	man
50	48	4.27	3.1	0.74	285	5.39	1.09	2.34	5.2	0.91	3.04	1.81	139	10.6	healthy control	man
53	61	4.27	3.1	0.74	327	4.28	1.09	2.34	5.15	1.35	2.94	1.78	128	10.6	healthy control	man
40	48	4.31	3.7	0.89	187	3.61	0.95	2.26	4.79	1.04	3.16	1.37	132	10.3	healthy control	man
69	59	4.31	3.7	0.89	376	5.37	0.95	2.26	3.79	1.64	2.22	1.05	153	10.6	healthy control	woman
56	63	4.31	3.7	0.89	258	5.94	0.95	2.26	4.94	0.94	3.08	1.55	145	11.8	healthy control	woman
59	64	4.31	3.7	0.89	316	6.5	0.95	2.26	5.38	0.67	3.71	1.17	154	14.2	healthy control	man
41	67	4.34	4.1	0.69	203	4.3	0.91	2.32	4.62	0.69	2.47	1.8	129	10.6	healthy control	man
47	59	4.34	4.1	0.69	194	4.91	0.91	2.32	4.65	0.76	2.43	1.83	138	10.5	healthy control	man
53	67	4.34	4.1	0.69	369	5.4	0.91	2.32	4.34	1.27	2.47	1.53	132	10.6	healthy control	man
39	89	4.47	3.7	0.91	396	5.18	0.92	2.31	3.6	0.57	1.96	1.43	150	13.6	healthy control	woman
46	67	4.47	3.7	0.91	294	4.83	0.92	2.31	4.08	0.71	2.69	1.03	119	24.7	healthy control	man
56	92	4.47	3.7	0.91	321	6.51	0.92	2.31	2.89	0.98	1.54	1.02	133	10.6	healthy control	man
73	54	4.55	1.8	0.81	218	6.24	1.08	2.21	3.79	1.1	1.88	1.63	111	10.6	healthy control	man
29	83	4.55	1.8	0.81	352	4.73	1.08	2.21	3.56	0.78	1.96	1.34	155	10.5	healthy control	woman
34	62	4.59	2.8	0.78	399	5.36	1.05	2.17	4.87	0.77	2.83	1.66	162	13.6	healthy control	woman
33	59	4.59	2.8	0.78	358	2.9	1.05	2.17	4.32	1.58	2.33	1.54	152	27.7	healthy control	woman
55	66	4.59	2.8	0.78	304	6.53	1.05	2.17	3.42	0.4	1.83	1.22	154	27.2	healthy control	man
36	59	4.63	2.7	0.83	277	3.11	1	2.42	3.45	0.49	1.74	1.53	131	21.7	healthy control	man
48	45	4.63	2.1	0.83	175	3.24	1.38	2.32	4.73	1.03	2.89	1.53	135	15	healthy control	man
55	54	4.63	2.1	0.83	260	5	1.38	2.32	4.6	2.08	2.85	1.11	143	10.6	healthy control	man
52	75	4.63	2.1	0.83	365	5.18	1.38	2.32	3.47	1.06	2.03	1.01	153	10.6	healthy control	man
57	71	4.63	2	0.68	345	4.84	1	2.24	3.98	0.65	2.06	1.62	147	10.6	healthy control	woman
39	55	4.63	2	0.68	290	5.71	1	2.24	4.56	0.41	2.85	1.45	131	28.5	healthy control	man
29	50	4.68	2	0.7	194	4.21	1.19	2.39	3.39	0.34	1.55	1.7	131	10.6	healthy control	man
57	65	4.68	2	0.7	285	2.26	1.19	2.39	3.51	1.07	2.05	1.07	138	10.5	healthy control	man
29	67	4.72	2.1	0.71	326	6.63	1.17	2.35	4.23	0.66	2.31	1.55	144	10.6	healthy control	man
48	62	4.72	4.1	0.72	280	7.35	0.76	2.2	4.82	0.79	2.75	1.84	132	23.8	healthy control	man
78	73	4.72	4.1	0.72	390	4.19	0.76	2.2	4.08	1.31	2.5	1.11	128	12.5	healthy control	woman
61	59				249	4.08			4.67	1.11	2.57	1.86	145	10.6	healthy control	man
62	50				262	6.26			5.95	0.73	4	1.74	135	10.6	healthy control	man
62	94				388	4.9			3.72	2.07	2.27	0.82	155	10.5	healthy control	woman
62	58				403	4.05			4.69	2.23	2.95	1.05	133	11.2	healthy control	man
61	62				274	3.61			5.37	0.95	3.56	1.58	167	10.6	healthy control	woman
63	67				302	4.91			4.09	0.87	1.97	2.04	157	14.8	healthy control	woman
63	70				369	4.67			5.14	0.81	3.53	1.23	160	10.6	healthy control	woman
61	77				242	4.46			4.41	1.81	2.67	1.22	166	24.7	healthy control	woman
61	88				307	5.19			3.71	1.4	1.7	1.56	151	10.5	healthy control	woman
61	59				325	4.22			5.79	1.8	3.4	1.89	138	10.6	healthy control	man
64	68				217	5.56			6.33	1.45	4.22	1.48	132	10.6	healthy control	man
62	58				249	6.12			4.99	0.6	2.82	1.74	152	10.6	healthy control	man
64	63				201	5			5.33	1.6	3.26	1.77	144	10.5	healthy control	man
62	66				205	4.77			5.2	1.48	3.12	1.85	131	10.6	healthy control	man
62	43				262	3.02			4.69	1	3.16	1.08	135	22.4	healthy control	man
63	62				346	8.85			4.79	1.77	2.96	1.15	144	10.6	healthy control	man
63	57				328	5.14			5.22	1.77	3.71	0.97	144	10.9	healthy control	man
63	74				319	7.18			6.02	1.48	4.16	1.37	134	28.1	healthy control	man
62	50				321	5.26			4.07	1	2.55	1.04	120	10.6	healthy control	man
64	57				269	5.23			4.86	0.74	3.07	1.56	121	11.4	healthy control	man
63	68				295	5.26			6.34	2.4	4.1	1.24	132	19.3	healthy control	man
61	78				275	5.95			4.39	0.6	2.82	1.31	135	10.6	healthy control	woman
63	70				359	3.84			5.6	1.57	3.96	1.27	163	11.1	healthy control	woman
62	75				283	6.82			3.75	1.99	2.21	1.08	157	10.5	healthy control	woman
62	82				410	5.74			4.19	1.43	2.63	1.04	149	10.5	healthy control	woman
63	77				372	6.02			4.25	0.92	2.55	1.48	173	10.3	healthy control	woman
62	72				387	3.59			4.27	1.39	3.05	0.78	153	10.6	healthy control	woman
62	70				329	6.95			3.75	0.5	2.02	1.47	154	18.3	healthy control	woman
61	44				348	5.9			6.28	2.31	4.28	1.31	130	11.4	healthy control	man
63	80				388	4.62			4.37	1.78	2.91	1.08	163	14.4	healthy control	woman
64	85				343	7.32			5.33	2.31	3.4	1.35	144	18.8	healthy control	woman
62	70				353	6.51			4.09	1.4	2.51	1.13	158	10.5	healthy control	woman
64	66				218	4.52			4.29	0.71	2.6	1.52	173	12.3	healthy control	woman
63	63				302	5.64			5.6	1.63	3.57	1.69	164	10.6	healthy control	woman
62	63				399	6.02			4.24	0.73	2.84	0.81	144	10.6	healthy control	woman
64	52				192	4.89			5.13	2.32	3.29	1.27	145	10.6	healthy control	man
64	67				292	3.84			4.2	0.93	3.05	0.76	158	10.6	healthy control	woman
61	64				283	5.21			3.64	0.69	1.98	1.44	155	10.5	healthy control	woman
61	100				430	6.44			5.71	1.25	3.95	1.37	142	12.4	healthy control	woman
62	80				293	7.54			4.9	1.3	3.21	1.21	146	12.7	healthy control	woman
62	42				228	8.52			5.95	0.63	3.67	1.97	142	16.3	healthy control	man
63	52				272	8.57			5.98	0.69	4.06	1.69	126	10.9	healthy control	man
61	55				404	5.21			5.81	1.97	4.06	1.31	132	10.6	healthy control	man
62	57				277	7.73			5.24	0.97	3.17	1.79	142	10.6	healthy control	woman
63	66				276	5.7			3.95	1.56	2.61	0.96	143	23.8	healthy control	woman
64	61				378	5.7			3.79	0.89	1.88	1.66	128	26.6	healthy control	man
64	52				232	6.41			6	2.08	4.14	1.46	144	10.5	healthy control	man
61	57				202	3.42			3.3	0.56	1.55	1.64	135	10.7	healthy control	woman
62	69				287	5.83			5.07	0.86	3.12	1.66	149	10.6	healthy control	woman
64	61				265	4.95			4.7	1.26	2.38	2.13	138	10.6	healthy control	man
63	58				256	5.21			4.47	0.95	2.77	1.34	134	10.6	healthy control	man
69	88	3.41	4.71	1.65	429	6.09	1.17	2.32	8.37	3.06	6.63	1.49	127	1110	CKD stage 1-2	woman
73	81	4.18	4.13	1.44	359	6.71			6.63	0.97	4.56	1.49	124	222	CKD stage 1-2	man
50	91	2.83		2.14		7.44	1.36	2.24					117	327	CKD stage 1-2	man
65	118	3.94	11.7	1.85	223	7.72	1.19	2.13	3.72	0.98	2.52	0.8	115	31.5	CKD stage 1-2	man
60	73	4.85	2.53	1.37	346	5.77	0.95	2.01	7.97	1.01	6.05	1.88	147	2980	CKD stage 1-2	man
69	108	3.71		1.69	369	8.88	1.15	2.04	2.8	0.78	1.94	0.41	128		CKD stage 1-2	man
63	126	3.45	9.36	1.78	612	10.84	0.81	2.26	4.58	7.24	1.89	0.65	126		CKD stage 1-2	man
70	93	3.16	1.78	2.89	177	13.3	1.38	2.23					90		CKD stage 1-2	woman
32	82	3.77	1.55	1.37	325	7.63	1.46	1.86	7.09	2.72	5.32	0.96	119	5070	CKD stage 1-2	woman
64	109	2.67		1.59	355	8.87	1.26	2.03	5.13	2.08	3.64	0.96	116		CKD stage 1-2	woman
56	107	2.71		1.19		7.21	0.76	2.21	3.06	0.59	1.68	1.18	162		CKD stage 1-2	man
73	116	3.16	7.86	2.11	501	9.43	1.07	1.93	4.58	1.23	3.31	0.72	117	3490	CKD stage 1-2	man
54	81	3.7		2.02	619	7.05	1.16	2.12	3.77	0.71	2.51	0.87	172		CKD stage 1-2	man
57	105	3.73	2.93	1.69		6.14	1.17	2.14					161	1890	CKD stage 1-2	man
50	148	3.38	5.4	1.97	402	9.93	1.25	2.09	6.2	2.22	4.29	1.1	130	862	CKD stage 1-2	man
52	95	3.08	3.66	1.02	360	6.33	1.11	2					117	2120	CKD stage 1-2	man
38	156	4.81	2.65	1.83	614	9.88	1.25	2.16	5.96	2.06	4.6	0.86	123		CKD stage 1-2	man
62	107	4.1	1	1.52	493	7.19	1.27	2.23	3.53	2.71	1.92	0.9	138		CKD stage 1-2	man
71	58	4.01	1.81	0.94	302	3.43	1.02	2.2	5.29	1.51	3.19	1.26	139		CKD stage 1-2	woman
63	78	5.44	1.74	2.06	346	17.35	1.14	1.61					122		CKD stage 1-2	man
55	104	2.65		1.4	312	6.95	0.97	2.23	6.21	1.99	4.76	1.05	121	726	CKD stage 1-2	woman
66	98	6.01	4.82	1.71	361	7.7	1.09	2.25	4	3.82	2.25	0.76	156	1670	CKD stage 1-2	man
50	101	3.35	5.54	1.96	510	10.18	1.41	2.1	5.2	0.68	3.13	1.93	139	600	CKD stage 1-2	man
69	110	2.03	2.28	1.49	451	6.88	0.88	2.1	4.11	1.63	2.85	0.93	140		CKD stage 1-2	man
63	115	4.25		2.28	595	9.54	1.32	2.19	3.85	1.23	2.79	0.62	139	338	CKD stage 1-2	man
64	91	2.6	3.36	1.25	348	9.63	1.05	2.13	4.7	4.41	2.52	0.75	156	173	CKD stage 1-2	man
64	114	3.46	3.24	1.73	451	5.53	1.14	2.34	3.64	1.11	2.44	0.81	121	175	CKD stage 1-2	man
62	89	4.05		1.04	284	7.75	0.82	2.36	4.92	3.65	2.96	0.95	107		CKD stage 1-2	woman
61	110	4.33		2.17	417	12.23	1.14	2.37	8.89	2.74	6.54	1.7	120		CKD stage 1-2	man
65	109	5.75	4.56	1.53	334	8.4	1.13	2.09	7.01	1.74	4.79	2.18	147	3540	CKD stage 1-2	man
72	93	3.48	2.96	1.65	174	8.47	1.12	1.91	5.99	1.89	4.1	1.15	88	8910	CKD stage 1-2	woman
59	115	2.46	2.89	2.07	316	11.79	1.51	2.3	7.69	2.93	5.23	1.63	145	1040	CKD stage 1-2	man
62	49	2.97	2.59	0.97	222	6.97	1.2	2.13	5.62	2.83	3.82	0.93	137	507	CKD stage 1-2	woman
44	112	4.68	2.6	1.73	340	5.33	1.07	2.14	4.9	1.74	3.41	0.94	149	2230	CKD stage 1-2	man
72	106	2.73		1.7	397	7.42	1.13	2.16	4.67	0.47	2.85	1.79	131	24.7	CKD stage 1-2	woman
67	86	3.46	2.37	1.48		6.87			4.87	1.79	3.24	1.18	157		CKD stage 1-2	woman
37	109	2.96	2.4	1.49	325	6.01	1.22	2.34	5.04	1.3	3.52	1.15	185	2560	CKD stage 1-2	man
41	97	3.94	3.72	1.42	506	6.8	1.12	2.33	3.45	1.51	2.03	0.76	155	121	CKD stage 1-2	man
55	126	3.74	2.17	1.64	342	6.59	1.04	2.06	5.83	1.07	4.04	1.23	112	1760	CKD stage 1-2	man
28	95	2.09	2.72	1.13	562	5.03	1.46	2.17	3.87	1.06	2.77	0.79	130	419	CKD stage 1-2	man
61	99			1.47		8.3	1.22	2.08	3.42	1.1	2.05	1.01	109		CKD stage 1-2	woman
54	74	3.06	1.74	1.1	270	6.62	1.18	2.19	4.3	1.09	2.5	1.42	118	1910	CKD stage 1-2	woman
61	93	6.83	61.3	1.69		3.74	1.18	2.27	7.06	5.28	4.19	0.88	119	1410	CKD stage 1-2	woman
63	79	3.6	3.55	1.36	543	4.7	0.85	2.13	2.84	1.93	1.45	0.67	153	536	CKD stage 1-2	woman
52	105	2.72		0.99	363	3.58	1.36	2.15	3.37	1.29	1.9	0.8	128		CKD stage 1-2	man
60	87	3.32	2.02	1.16	378	6.2	1.56	2.28	5.49	4.38	2.82	1.05	136	6440	CKD stage 1-2	man
61	138	5.97	2.78	1.9	368	5.84	0.96	1.98	6.26	1.77	4.12	1.57	153	5370	CKD stage 1-2	man
61	44	7.31	14	0.87	314	3.66	1.22	1.81	7.4	1.2	5.36	1.78	105	2040	CKD stage 1-2	woman
60	111	7.55	2.25	1.69	269	7.12	0.88	1.89	4.72	1.26	3.25	1.11	112		CKD stage 1-2	man
38	124		5.4	2.83	379	10.46	1.64	1.88					76	1990	CKD stage 1-2	woman
53	103	4.25		0.84	386	4.21	1.23	2.38	4.88	3.27	2.95	0.77	144		CKD stage 1-2	man
52	46	4.16	9.2	0.89	378	3.66	1.27	2.31	3.72	1.38	2.35	0.84	119	33.5	CKD stage 1-2	woman
64	89	2.48	2.4	1.17		5.8	0.94	2.09	3.62	1.13	2.52	0.76	137	27	CKD stage 1-2	woman
70	54	3.03	1.77	0.84	216	4.43	1.02	2.24	3.71	0.84	2.14	1.23	138	45.9	CKD stage 1-2	woman
40	132	5.2	3.74	1.41	443	8.23	1.09	2.24	6.72	2.5	4.92	0.95	140	1330	CKD stage 1-2	man
61	126	4.51	1.1	1.76	413	9.98	1.19	2.4	6.84	6.68	3.89	0.87	152	694	CKD stage 1-2	man
55	96	3.18	3.56	1.46	294	7.97	1.16	2.22	2.81	0.76	1.01	1.67	126	88.3	CKD stage 1-2	woman
45	112	3.06		2.16		10.19	1.25	1.87	5.18	5.24	1.01	0.26	118	1910	CKD stage 1-2	man
38	147	2.23	2.06	2.37	388	9.02			3.37	0.86	2.05	1.12	134		CKD stage 1-2	man
55	88	3.56	1.56	1.3	437	6.25	0.92	2.09	3.57	1.82	2.34	0.86	151	440	CKD stage 1-2	man
53	137	2.68	1.36	1.73	404	4.64	0.97	2.29	5.36	1.33	3.15	1.74	155	1850	CKD stage 1-2	man
49	111	3.28	7.19	1.38	381	4.4	1.23	2.08	3.63	1.25	2.19	0.9	142	1830	CKD stage 1-2	man
52	73	3.48		1.72		5.59	0.98	2.18	5.77	1.93	3.54	1.3	115		CKD stage 1-2	woman
36	114	4.07	2.14	2	361	10.77	1.24	2.11	6.04	2.63	3.19	1.58	123		CKD stage 1-2	man
52	115	4.32	2.85	1.25	254	5.77	1.18	2.23	7.21	1.38	5.34	1.91	141	3930	CKD stage 1-2	woman
53	93	3.51	5.91	1.5	459	5.39	1.19	2.26	4.08	3.14	2.37	0.86	143	354	CKD stage 1-2	woman
59	97	2.72	3.1	1.24		6.76	1.23	2.3	5.28	3.32	3.2	1.26	135	230	CKD stage 1-2	man
64	46	3.97		0.99	181	6.29	1.09	1.98	6.52	2.52	4.29	2.02	128	8000	CKD stage 1-2	woman
63	44	4.36	3	0.92	213	5.14	1.06	1.88	7.09	1.5	5.18	1.62	129	640	CKD stage 1-2	woman
54	104	6.27	2.09	1.44	549	5.79	0.97	2.08	6.63	8.44	3.28	1.02	163	4190	CKD stage 1-2	man
32	61	2.98	2.95	0.97	249	4.74	1.33	2.26	5.38	1.9	3.86	1	130	1200	CKD stage 1-2	man
46	99	3.21		1.49	379	6.7	1.06	2.18	4.68	1.66	2.48	1.79	141	229	CKD stage 1-2	man
51	94	3.44	1.6	2.13	367	8.22	1.13	2.25	5.2	1.42	3.24	1.62	113	901	CKD stage 1-2	woman
66	62	4.26	3.43	1.43	341	9.06	1.27	1.9	7.25	2.03	4.83	1.98	134	6110	CKD stage 1-2	man
67	115	5.97	4.74	2.22	321	9.76	0.99	2.06	6.13	0.75	4.27	1.01	92		CKD stage 1-2	man
56	108	4.55	3.7	1.53	330	8.97	1.23	2.35	5.03	3.61	2.92	1.07	152	1250	CKD stage 1-2	man
44	89	3.2		1.39		7.25	1.07	2.28	8.06	2.58	5.19	1.88	113		CKD stage 1-2	woman
52	46	2.36	2.14	0.64	361	4.25	1.01	2.27	5.68	3.39	3.93	1.11	147	106	CKD stage 1-2	woman
73	128	3.43	7.22	1.6	637	7.46	1.02	2.31	5.79	1.36	3.73	1.14	133		CKD stage 1-2	man
70	87	3.58		1.03	324	6.75	1.29	1.94	3.62	1.55	2.4	0.81	150		CKD stage 1-2	man
40	98	3.77	4.38	1.48	501	5.17	1.14	2.17	3.57	1.26	1.95	1	122	661	CKD stage 1-2	woman
37	143	2.33	2.03	1.85	347	10.06	1.26	2.3	4.97	1.37	3.27	1.23	138	72.2	CKD stage 1-2	man
50	46	3.08	2.42	0.83	256	2.57	1.03	2.16	5.75	0.79	3.71	1.69	133	773	CKD stage 1-2	woman
36	101	3.8	5.24	2.17	476	10.55	1.24	2.21	4.25	2.48	2.51	1.22	118		CKD stage 1-2	man
74	90	3.83	2.79	1.5	392	6.71	1.37	2.36	8.18	2.51	5.96	1.85	136	338	CKD stage 1-2	woman
20	116	3.56		2.52	454	10.7	1.64	2.35	5.65	2.26	3.79	1.38	129	1020	CKD stage 1-2	man
55	146	4.28	5.19	2.37	361	17.86	1.53	2					98		CKD stage 1-2	man
67	99	3.56	2.29	1.52	491	7.92	1.44	2.36	5.39	0.65	3.46	1.98	122	305	CKD stage 1-2	woman
64	141	3.61	2.63	1.76	468	10.48	1.13	1.96	5.89	2.49	4.15	1.18	109	525	CKD stage 1-2	man
41	103	3.33	0.2	1.19	294	8.04	1.02	2.04	5.53	0.83	4.02	1.41	111		CKD stage 1-2	woman
59	112	5.83	1.23	1.47	319	11.26	1.16	2.05	10.28	2.51	7.57	1.85	132	3090	CKD stage 1-2	man
36	115	2.77	1.13	1.33	414	5.29	1.09	2.36	4.03	2.05	2.54	1.06	167	703	CKD stage 1-2	man
69	112	4.22		1.33		8.42	1.14	2.2					149		CKD stage 1-2	man
48	136	6.69	2.24	1.9	322	7.13	1.25	1.88	9.89	2.4	8	1.14	137	3090	CKD stage 1-2	man
67	120	3.48	3.01	1.35	534	9.09	1.07	2.22	4.7	1.3	3.26	1	156	72.6	CKD stage 1-2	man
50	54	2.19	0.4		189				3.46	1.11	1.93	1.24	134	216	CKD stage 1-2	woman
63	73	3.79	1.5	1	325	6.99	1.14	2.53	6.41	3.79	4.16	1.52	145	814	CKD stage 1-2	woman
59	62	8.44	1.74	1.09	330	4.4	1.53	2.18	7.14	3.69	4.25	1.71	112	6900	CKD stage 1-2	woman
53	73	4.61	4.36	0.98	289	5.16	1.41	2.32	4.72	1.11	2.98	1.33	124	31.3	CKD stage 1-2	woman
58	139	3.94	2.67	2.33	415	11.2	0.96	2.07	7.72	2.43	5.54	1.2	136	703	CKD stage 1-2	man
27	139	2.65	1.82	1.46	578	8.21	1.46	2.15	5.66	1.47	3.9	1.12	143	1450	CKD stage 1-2	man
39	92	3.66		1.75		7.39	1.47	2.3	5.36	2	3.44	1.37	135		CKD stage 1-2	man
41	98	2.68	2.01	1.08	458	6.74	0.9	2.16	4.15	1.36	2.39	1.53	130	126	CKD stage 1-2	woman
42	122	2.81	0.2	1.29	421	6.66	1.22	2.41	3.86	0.81	2.76	0.86	152	86.8	CKD stage 1-2	man
55	67	4.05	1.72	0.92	309	5.47	1.2	2.15	6.11	1.39	4.46	1.57	146	426	CKD stage 1-2	man
61	100	2.91	1.52	1.36	436	7.14	1.13	2.24	3.1	1.43	1.74	0.92	138	169	CKD stage 1-2	man
47	91	4.31	2.1	1.02	261	5.48	1.19	2.08	5.96	1.22	4.13	1.52	149	1890	CKD stage 1-2	woman
74	108	5.83		1.09	457	4.42	1.23	2.13	3.53	1.69	2.26	0.77	132		CKD stage 1-2	man
42	129	2.68	1.25	1.65	507	10.75	1.21	2.15	6.33	1.32	5.07	1.02	143	318	CKD stage 1-2	man
74	68	3.58	7.1	1.21	331	8.31	1.03	2.43	6.61	3.13	4.42	1.58	128	28	CKD stage 1-2	woman
56	72	5.02	4.62	1.26	357	4.89	1.39	2.39	2.54	1.78	1.06	0.95	136	177	CKD stage 1-2	man
53	121	2.47	1.17	1.59	656	7.67	1.27	1.95	3.27	1.65	1.93	0.72	104	1200	CKD stage 1-2	man
51	112	3.36	0.9	1.51	340	5.33	1.28	2.25	2.41	2.28	1.15	0.76	122	1410	CKD stage 1-2	man
71	77	4.95	9.75	1.04		4.74	1.01	2.42	5.18	1.79	3.64	1.01	134		CKD stage 1-2	man
64	80	3.05	5.16	1.58	363	7.13	1.01	2.29	4.22	1.28	2.96	0.99	121		CKD stage 1-2	woman
58	82	7.5		1.08	352	6.18	1.15	2.25	4.26	1	3.15	0.71	146	175	CKD stage 1-2	man
24	129	3.63	4.6	1.97	487	7.2	1.42	2.31	3.58	5.27	1.67	0.61	157	579	CKD stage 1-2	man
67	111	4.2		1.38	377	8.68	1.1	2.3	2.98	0.73	1.78	0.94	151	72.4	CKD stage 1-2	man
32	62	3.11	1.33	0.81	284	4.87	1.67	2.3	4.78	0.94	2.95	1.34	123	47.3	CKD stage 1-2	woman
44	141	3.11	1.92	1.33	443	9.6	1.13	2.23	5.46	1.46	3.85	1.21	146	766	CKD stage 1-2	man
40	83	4.2	23.9	2.06	414	5.78	1.27	2.14	7.08	2.95	4.7	1.37	119	3740	CKD stage 1-2	woman
73	124			1.79	431	8.53	0.91	2.27	4.14	1.49	2.66	0.8	117	26	CKD stage 1-2	man
70	92	2.42	3.14		278	14.75			7.13	2.11	4.75	1.86	144	235	CKD stage 1-2	woman
42	66	4.02	2.76	0.93	357	2.95	0.85	2.21	5.1	0.85	3.14	1.6	132	1920	CKD stage 1-2	woman
42	126	4.1	5.66	1.12	420	6.52	1.05	2.23	4.46	1.58	2.17	2.14	145	919	CKD stage 1-2	woman
54	94	2.54	2.47	1.2	399	8.63	0.88	2.24	6.04	3.62	4.06	1.26	150	3480	CKD stage 1-2	man
56	74	2.63	1.79	0.62	300	6.34	1.09	2.26	4.44	1.45	2.73	1.25	138	373	CKD stage 1-2	man
36	101	4.1				11	1.23	2.3	6.39	6.57	3.31	0.96	100	2030	CKD stage 1-2	woman
43	111	2.14	1.07	1.34	410	5.84	1.07	2.24	4.52	2.33	2.63	0.86	151	980	CKD stage 1-2	man
67	109	6.31	5.57	1.6	313	7.26	0.92	1.97	9.5	9.2	5.62	1.02	135	7140	CKD stage 1-2	man
48	90	2.9		1.07		5.5	1.16	2.09	4.27	0.73	2.3	1.66	116	36.9	CKD stage 1-2	woman
71	123	4.13		1.72		8.32	1.12	2.23					129		CKD stage 1-2	man
42	135	3.56	2.07	1.4	383	7.74	1.15	2.25	6.16	2.32	4.43	1.04	157		CKD stage 1-2	man
46	51	4.12		1.08	279	6.02	0.9	1.95	4.87	1.65	2.77	1.91	125		CKD stage 1-2	man
36	75	2.83	1.41	0.9	350	4.09	0.78	2.22	3.83	3.2	2.21	0.72	185	1310	CKD stage 1-2	man
37	110	3.56	5.28	1.22	539	3.58	1.25	2.39	4.81	2.88	2.82	1.12	153	273	CKD stage 1-2	man
46	113	3.79	4.48	1.36	355	4.74	1.13	2.03	4.12	0.62	2.63	1.57	129	1030	CKD stage 1-2	man
36	105	4.16	1.8	1.55	476	9.2	1.2	2.26	5.05	1.32	3.62	0.94	99	434	CKD stage 1-2	man
57	49	2.83		0.88	308	4.66	1.14	2.12	5.8	1.41	4.16	1.38	136		CKD stage 1-2	woman
38	131	2.86	1.32	1.49	432	7.19	1.15	2.09	3.99	0.73	2.33	1.44	120	2070	CKD stage 1-2	man
54	103	2.92	2.12	1.32	388	9.15	1.08	2.29	5.08	1.87	2.99	1.46	145	673	CKD stage 1-2	man
53	105	3.11	3.91	1.48	437	7.51	1.12	2.24	5.98	3.15	4.15	0.94	134	1180	CKD stage 1-2	man
57	50	3.26		0.7	326	5.9	1.56	2.02	4.88	1.11	3.57	1.25	116	869	CKD stage 1-2	woman
45	96	4.19	1.1	1.46	289	5.44	1.16	2.08	6.04	1.26	4.27	1.35	111	2070	CKD stage 1-2	woman
56	75	3.89	6.87	1.29	530	6.97	1.11	2.49	5.21	3.01	3.39	1.08	128	185	CKD stage 1-2	woman
35	121		1.45	1.5	622	9.45	1.59	2.4	2.93	0.71	1.56	1.03	90	691	CKD stage 1-2	man
69	70	5.89		1.69	223	4.3	1.55	1.96	8	1.84	5.75	2	92	2290	CKD stage 1-2	woman
50	108	3.59	2.52	1.68	347	6.96	1.1	2.33	7.34	5.58	4.74	1.07	127	1860	CKD stage 1-2	woman
26	122	3.87	3.6	1.48	603	5.81	1.32	2.33	4.39	2.06	2.68	0.92	130	762	CKD stage 1-2	man
66	90	4.23	13.5	1.71	312	5.12	1.14	1.83	11.56	9.48	8.28	1.42	129	8840	CKD stage 1-2	woman
67	110	3.01		1.55	374	7.99	0.96	2.13	3.27	1.6	2.06	0.76	124	49.5	CKD stage 1-2	man
46	107	3.32	2.66	1.14	428	6.32	1.16	2.2	4.82	1.12	3.32	1.45	149	818	CKD stage 1-2	man
45	119	3.32	2.45	1.58	423	5.71	0.88	2.17	5.08	2.44	3.3	1.2	150	2220	CKD stage 1-2	woman
54	81	3.3	6.71	1.1		5.67	0.86	2.13					114	136	CKD stage 1-2	woman
34	51	2.66	2.18	0.66	199	3.3	1.33	2.21	3.77	0.76	2.21	1.33	130	46.9	CKD stage 1-2	woman
74	111	4.43		1.46	329	5.63			6.15	2.99	4.54	1.02	136	2880	CKD stage 1-2	man
68	94	3.68	2.5	1.6	492	12.79	1.07	2.18	4.67	3.81	2.57	1.06	125	1280	CKD stage 1-2	man
72	80	4.3	5.33	1.21	330	9.16	1.02	2.26	5.85	0.9	4.39	1.22	134		CKD stage 1-2	man
72	98	6.01	1.27	1.38	296	11.27	1.11	2.01	7.68	2.04	5.69	1.33	169	8970	CKD stage 1-2	man
29	61	3.04	1.74	0.94	506	5.24	1.32	2.28	3.9	3.17	2.02	0.87	129	721	CKD stage 1-2	man
73	90	4.06	3.51		337	8.45	1.41	2.11	3.27	0.9	1.52	1.5	76	714	CKD stage 1-2	woman
30	137	4.41	1.83	1.76	318	6.64	1.41	2.19	6.25	2.88	4.46	1.02	121	2940	CKD stage 1-2	man
66	68	3.45	2.46	2.04		6.48	1.21	2.11					115	519	CKD stage 1-2	woman
39	101	3.24	1.01	1.25	503	9.07	1.3	2.04	4.54	1.05	3.11	1.34	101	1720	CKD stage 1-2	woman
37	52	3.67		0.8	336	4.41	1.41	2.24	5.18	0.87	3.24	1.59	127		CKD stage 1-2	woman
65	116	3.46	5.43	1.75	557	7.37	0.86	2.31	3.58	3.3	1.65	0.98	159	548	CKD stage 1-2	man
48	137	2.05		1.82	253	5.95	0.99	2.35	3.58	1.18	1.9	1.66	110	202	CKD stage 1-2	man
73	117	6.43	88.8		294	8.49			6.23	0.65	4.52	1.38	132	1940	CKD stage 1-2	man
30	110	3.3	3.7	1.78	607	7.6	1.06	2.35	4.14	2.83	2.46	0.81	159	627	CKD stage 1-2	man
38	125	2.83	2.08	1.02	448	6.98	1.04	2.28	2.52	0.43	1.31	1.13	133	1030	CKD stage 1-2	man
66	89	5.74		0.97	336	7.94	1.52	2.29	5.77	0.42	3.55	2.14	128		CKD stage 1-2	man
48	125	4.44	4.83	2.56	329	10.5	1.57	1.93	6.05	2.57	4.34	0.92	124	2520	CKD stage 1-2	man
53	126	4.99		2.12	619	18.29	1.14	2.62	4.52	6.14	2.26	0.7	165	46.6	CKD stage 1-2	man
56	56	3.02	1.69	0.7	336	5.34	1	2.15	4.17	1	2.7	1	138	941	CKD stage 1-2	man
42	111	3.61	3.26	1.6	475	8.56	1.1	2.34	6.35	3.05	4.32	1.21	161	1320	CKD stage 1-2	man
37	103	3.84	2.12	0.52	253	5.03	1.07	2.35	6.52	2.09	4.91	1.17	153	27.2	CKD stage 1-2	man
35	129	4.08	4.85	1.68	565	5.54	0.89	2.22	5.29	2.26	3.66	0.95	152	1570	CKD stage 1-2	man
67	48	2.85	2.03	0.95	412	4.81	1.06	2.1	5.11	3.73	2.8	1.07	128	155	CKD stage 1-2	woman
38	83	2.92	1.68	0.97	497	7.27	1.03	2.41	5.72	5.45	3.16	0.67	155	66.6	CKD stage 1-2	man
45	77	2.89	1.74	0.9	288	5.76	1.34	2.27	4.87	2.2	3.3	1.02	144	176	CKD stage 1-2	man
64	95	4.15	2.28	1.71	290	7.94	1.18	2.23	5.45	2	3.71	0.99	99	163	CKD stage 1-2	woman
40	114	4.61	2.07	1.9	446	13.97	1.14	1.96	2.53	1.22	1.28	0.76	83	1440	CKD stage 1-2	man
29	96	2.59	1.55	1.26	324	6.38	1.22	1.99	4.64	0.89	3.13	1.34	125	757	CKD stage 1-2	woman
56	59	3.98	2.22	0.89	280	5.12	1.5	2.14	4.94	1.07	3.45	1.23	117	1390	CKD stage 1-2	woman
72	116	4.37		1.6	371	8.9	0.88	1.99	4.75	3.13	2.72	1.04	122	3450	CKD stage 1-2	man
61	74	4.44		1.37	410	8.9	0.93	1.9	6.75	2.38	4.05	2.19	145		CKD stage 1-2	man
31	133	3.2	2.97	1.57	418	7.6	1.05	2.38	3.64	1.34	2.29	0.98	145	201	CKD stage 1-2	man
69	133	5.4	6.55	1.63	392	6.25	0.84	2.15	2.82	1.01	1.57	0.87	145	250	CKD stage 1-2	man
50	82	4	1.23	1.07	529	6.85	1.19	2.33	5.08	3.23	3.14	1.1	165	1050	CKD stage 1-2	man
40	88	3.41		2.3	468	5.13	1.45	2.02	5.49	3	3.38	1.03	92		CKD stage 1-2	woman
35	124	3.63	5.44	1.57	584	5.31	1.39	2.11	4.69	1.41	3.33	0.89	113	787	CKD stage 1-2	man
55	69	4.25	1.11	1.18	432	5.75	1.18	2.06	9.86	5.84	6.98	1.2	139	1020	CKD stage 1-2	man
64	129	3.81	5.83	1.5	339	6.65	0.94	2.12	4.28	0.99	3.04	1.09	138	1790	CKD stage 1-2	man
58	111	4.72	20.2		529	15.29	1.39	2.12					97	923	CKD stage 1-2	woman
74	130		4.12	2.21		12.86	1.09	2.14	4.87	0.82	3.19	1.05	133		CKD stage 1-2	man
33	115	3.62	2.47	1.5	342	7.71	1.17	2.08	6.65	1.65	5.13	1.09	93	220	CKD stage 1-2	woman
54	82	3.05	2.72	1.09	321	3.48	0.94	2.24	4.98	1.33	3.6	1.11	139	1210	CKD stage 1-2	woman
66	106			2.16	565	12.55	1.34	2.23	4	1.92	2.56	0.82	112		CKD stage 1-2	man
57	112		1.75	1.39	358	6.5	0.86	2.07	2.69	2.83	1.04	0.62	126	1410	CKD stage 1-2	man
64	131	4.6		1.65	477	7.8	0.81	2.04	4.54	0.8	3.2	0.97	150		CKD stage 1-2	man
61	110	5.42	5.98	1.2		5.74	1.02	1.85	4.85	2.34	3.28	1.05	122	4050	CKD stage 1-2	man
52	141	3.59	2.94	1.79	357	6.26	1.21	2	7.43	2.28	5.79	1.05	122	4220	CKD stage 1-2	man
40	101	3.9	1.84	1.13	401	7.33	1.38	2.25	6.25	1.59	4.12	1.6	123	326	CKD stage 1-2	woman
58	113	2.75		1.42	165	7.71	1.15	2.28	4.92	1.57	3.2	1.09	147		CKD stage 1-2	man
64	88	3.91	2.05	2.49	488	12.92	0.99	2.15	7.41	2.11	4.58	2.19	118	438	CKD stage 1-2	woman
64	48	7.47	4.86	0.79	288	4.45	1.11	1.94	8.33	2.44	6.06	1.64	136	6350	CKD stage 1-2	woman
56	42	3.95	1.2	0.69	272	6.42	1.35	1.93	7.94	3.15	5.96	1.02	134		CKD stage 1-2	woman
63	115	3.32		1.49	446	7.2			3.63	1.57	2.18	0.75	170	99.6	CKD stage 1-2	man
52	113	3.3	1.37	1.36	517	9.07	1.12	2.48	5.27	0.7	2.7	2.24	136	331	CKD stage 1-2	woman
26	97	4.33	5.39	1.05	369	5.81	1.19	2.1	6.22	1.35	4.27	1.7	103	2260	CKD stage 1-2	woman
67	77	4.3	3.35	1.36	410	5.1	1.13	2.2	5.71	2.68	3.91	0.83	123	296	CKD stage 1-2	woman
65	124	3.2		1.42	551	6.39	1.07	2.29	4.1	1.55	2.47	1.02	158	28.8	CKD stage 1-2	man
51	137	3.98		1.34	593	9.8	1.17	2.16					151	2770	CKD stage 1-2	man
66	125	4.01		1.61	618	11.7	1.28	2.27	3.5	2.68	1.63	1.17	145	667	CKD stage 1-2	man
34	83	3.26	1.47	1.83	354	7.43	1.04	2.3	5.7	1.08	3.68	1.68	115	666	CKD stage 1-2	woman
54	82	6.3	4.47	1.22	407	11.64	1.38	2.01	10.24	2.02	7.12	2.2	96	2200	CKD stage 1-2	man
64	70	5.28	10.1	1.16	347	4.02	1.18	2.3	4.67	1.28	3.21	1.03	139	200	CKD stage 1-2	woman
37	126	2.65	3.21	1.3	441	8.36	1.01	2.22	5.17	1.41	3.72	0.99	166	918	CKD stage 1-2	man
32	109	4.25	1.03	1.41	488	3.3	0.93	2.05	8.43	4.11	6.34	1.18	137	3720	CKD stage 1-2	woman
40	127	2.88		1.84	334	7.1	1.26	2.28	3.49	0.4	1.64	1.75	119	224	CKD stage 1-2	woman
30	84	2.71	1.62	1.22	438	5.45	1.06	2.3	5.94	1.46	4.47	1.3	183	511	CKD stage 1-2	man
36	74	3.59	1.87	1.02	505	4.32	1.05	2.23	5.69	4.77	3.52	1.01	172	2260	CKD stage 1-2	man
62	132	4.01	63.7	2.66	587	11.7	1.19	1.98	5.21	1.62	3.92	0.68	91	26.5	CKD stage 1-2	man
36	111	3.32	1.06	0.98	522	6.83	1.22	2.23	4.39	2.34	2.67	0.77	147	1300	CKD stage 1-2	man
23	42	3.23	1.93	0.58	279	2.93	1.49	2.22	3.75	0.8	1.58	1.87	120	901	CKD stage 1-2	woman
46	113	2.59	2.03	2.62	580	19.31	1.53	2.03	6.45	1.47	4.32	1.97	102	4020	CKD stage 1-2	man
53	109	3.74	4.46	1.38	451	8.66	1.23	2.27	6.67	1.29	5.34	1.27	133	274	CKD stage 1-2	man
34	71	3.24	6.23	0.92	508	4.61	1.33	2.29	4.23	1.66	2.6	0.95	152	144	CKD stage 1-2	man
30	103	3.66		1.68		6.65	1.06	2.19					131		CKD stage 1-2	man
59	102	4.9	6.6	2.56	343	11.6	1.13	2.46	4.73	1.2	3.41	0.89	127	28.8	CKD stage 1-2	woman
46	115	4.41	1.95	1.62	463	6.94	1.34	2.26	7.37	2.95	5.44	1.06	119	2310	CKD stage 1-2	man
74	66	4.83	2.94	1.02		5.8			5.46	1.52	3.46	1.7	127	774	CKD stage 1-2	woman
65	88	3.81	1.46	1.27	452	8.15	1.09	2.05	7.5	2.48	5.23	1.46	118	2790	CKD stage 1-2	woman
42	135	7.07	89.3	1.96	457	5.43	1.11	2.23	3.37	0.7	2.25	0.82	137	369	CKD stage 1-2	man
54	107	4.3	39.1	1.21	538	4.48	0.49	2.21	3.84	1.48	2.44	0.92	155		CKD stage 1-2	man
57	95	5.14	1.85	1.56	174	5.68	1.19	1.86	9.78	2.41	7.43	1.44	103	5760	CKD stage 1-2	woman
49	85	2.51	1.97	1.04	335	4.71	1.13	2.2	3.73	2.28	2.37	0.72	163	94.2	CKD stage 1-2	man
40	130	3.94	1.77	1.63	478	5.24	1.09	2.26	5.44	1.89	3.92	0.93	180	3540	CKD stage 1-2	man
61	105	3.98	2.98	1.4	322	8.64	1.2	2.26	6.16	1.08	3.62	2.25	110	486	CKD stage 1-2	woman
38	93	3.98	3.16	1.23	406	6.87	1.14	2.2	6.26	1.31	4.8	1.61	106	251	CKD stage 1-2	woman
58	120		5.08	2.07	299	9.19	1.09	2.12	4.37	1.49	2.77	1.22	134	1310	CKD stage 1-2	man
58	91	6.31	3.32	1.74	253	9.66	1.42	2.03	5.34	0.8	3.35	2	102	8530	CKD stage 1-2	woman
27	122	3.65	6.62	1.5	381	6.45	1.53	2.13	3.44	1.65	2.19	0.98	101	1010	CKD stage 1-2	man
28	99	4.36	1.32	0.84	415	6.06	1.37	2.12	2.98	1.59	1.76	0.8	152	476	CKD stage 1-2	man
74	135	6.73	19.7		325	9.11	1.51	2.01	4.98	1.08	4.48	0.98	95	7810	CKD stage 1-2	man
72	112	4.06	9.58	1.52	562	9.75	1.2	2.26	4.01	2.25	2.51	0.84	132	42.9	CKD stage 1-2	man
25	107	2.9	1.56	1.18	334	5.04	1.16	2.21	3.77	0.81	2.16	1.45	120	1090	CKD stage 1-2	man
61	49	4.67	2.84	0.9	247	5.01	1.28	2.18	6.81	2.59	4.99	1.4	138	7510	CKD stage 1-2	woman
30	151	3.55	1.08	1.36	324	6.35	1.27	2.22	4.52	1.14	3.05	0.96	155	1600	CKD stage 1-2	man
62	128	5.06	10.7	1.54	524	6.11	1.36	1.89	7.68	9.44	3.23	0.97	133	961	CKD stage 1-2	man
62	123	4.3			386	9.64	1.19	2.01	5.82	2.09	3.93	1.1	94		CKD stage 1-2	man
42	55	4.76	1.39	0.71	299	4.08	1.15	2.07	5.33	3.13	3.27	0.93	143		CKD stage 1-2	woman
40	130	2.72	1.01	1.3	524	7.11	1.08	2.18	5.5	1.71	2.97	1.81	156	344	CKD stage 1-2	man
35	105	2.91	2.85		560	7.41	1.46	2.05	4.24	1.09	2.78	1.11	154	625	CKD stage 1-2	man
62	122	4.16	2	2.28	342	11.89	1.04	2.21	5.03	3.24	3.31	0.91	131		CKD stage 1-2	man
51	44	4.79	5.86	0.76	390	3.07	1.24	2.16	6.33	2.38	4.38	1.31	124	752	CKD stage 1-2	woman
32	107	3.13	2.47	1.75	550	6.39	1.31	2.33	4.38	1.32	2.97	0.71	134		CKD stage 1-2	man
39	55	2.54	1.65	0.97	386	5.74	1.18	2.19	4.93	0.98	3.6	0.9	132	1150	CKD stage 1-2	woman
36	102	4.83	9.34	1.16	489	5.98	1.44	2.22	5.19	1.82	3.76	0.84	133	56.9	CKD stage 1-2	man
55	107	6.05	3.13	1.68	436	6.68	1.46	2.14	6.59	4.86	4.24	1.22	136	2600	CKD stage 1-2	woman
35	112	2.57	2.64	1.3	482	6.4	1.32	2.19	3.04	1.82	1.89	0.65	171		CKD stage 1-2	man
44	94	3.79	1.43	1.34	305	6.89	1.31	2.05	3.82	1.02	1.88	1.57	118		CKD stage 1-2	woman
55	127	3.95	1.16	1.46	413	7.03	1.43	2.08	4.86	1.59	3.46	0.91	110	3820	CKD stage 1-2	man
54	74	4.1	2.14	0.99	384	5.12	1.29	2.01	9.42	4.3	7.41	1.19	144	6930	CKD stage 1-2	man
37	98	3.66	1.57	1.16	344	4.81	1.05	2.28	3.98	0.86	2.41	1.27	146	766	CKD stage 1-2	man
44	111	2.88	2.6	1.56	402	7.16	1.09	2.35	4.5	1.2	2.74	1.46	188	67.5	CKD stage 1-2	man
38	93	3.96	1.39	1.08	399	6.37	1.47	2.04	4.36	0.97	2.14	2.04	118	1350	CKD stage 1-2	woman
48	99	5.62	1.84	1.81	285	7.28	1.5	1.89					90		CKD stage 1-2	woman
49	77	3.68	3.2	1.31	311	7.86	0.98	2.21	4.78	1.5	3.34	0.86	147	945	CKD stage 1-2	man
37	113	2.86	3.13	1.17	646	5.38	1.24	2.35	4.88	1.75	3.54	0.84	167		CKD stage 1-2	man
61	84	2.9	3.35	0.95	423	4.96	0.87	2.11	5.48	2.31	3.7	1.11	172	147	CKD stage 1-2	man
36	130	2.16		1.56	496	8.47	1.04	2.4	2.91	0.9	1.55	1.04	123	29.3	CKD stage 1-2	man
37	86	2.86	5.74	1.55	484	8.69	1.1	2.3	5.54	8.1	2.46	0.85	157	1060	CKD stage 1-2	woman
50	148	4.44	32	2.78	504	10.35	1.5	1.67	7.22	2.26	5.49	0.75	107	9210	CKD stage 1-2	man
68	106	3.04	2.4	1.3		6.7	0.85	2.28	3.75	1.5	2.29	1.15	142	51.2	CKD stage 1-2	man
35	168	3.5		2.41	392	9.52	1.06	2.2	4.67	1.32	2.57	1.63	131	660	CKD stage 1-2	man
40	137	7.72	36.4	1.62	366	6.8	1.48	2.04	4.39	1.15	3.03	0.95	138	3020	CKD stage 1-2	man
70	110	4.17	74.7	1.87	435	5.56	0.66	2.12	4.64	1.22	3.23	1.01	151		CKD stage 1-2	man
25	79	2.67	1.85	1.1	359	5.79	1.35	2.32	4.93	1.21	3.22	1.1	162	464	CKD stage 1-2	man
35	117	3.48	1.38	2.01	414	8.94	1.3	2.29	4.52	1.52	2.74	1.31	113	1050	CKD stage 1-2	woman
31	63	2.92	1.2	1.1	255	3.87	1.13	2.12	5.72	2.38	3.62	1.41	126	5550	CKD stage 1-2	woman
52	127	5.22	25.6	1.8	447	5	0.86	2.13	8.33	9.87	4.41	1.08	122	3190	CKD stage 1-2	man
59	139	4.01	6.46	1.64	208	6.31	0.69	2.12	3.69	1.84	2.32	0.56	111	97.6	CKD stage 1-2	man
30	113	3.31	1.9	1.29	507	7.21	1.5	2.51	5.04	3.99	3.02	0.89	171	1670	CKD stage 1-2	man
55	64	3.44	2.17	0.97	347	7.11	1.06	2.09	5.18	1.21	3.74	1.26	103	871	CKD stage 1-2	woman
28	124	4.6	9.73	1.39	395	6.11	1.41	2.19	4.69	1.26	3.45	1.03	116	2050	CKD stage 1-2	man
66	119	3.61		1.75	424	14.93	1.19	2.24	5.39	3.89	3.51	0.87	118	502	CKD stage 1-2	man
48	116	6.92	71.2	1.42	636	8.08	1.15	2.29					113		CKD stage 1-2	man
57	105	6.09	2.01	1.43		6.58	1.16	1.98	8.31	5.59	5.42	1.06	133	4860	CKD stage 1-2	man
57	132	5.92		1.87	285	6.73	1.08	2.23	5.05	2.16	3.64	0.8	142	1040	CKD stage 1-2	man
69	110	5.88	4.41	1.68	469	8.75	1.25	2.14	5.49	1.08	4.1	1.19	120	4630	CKD stage 1-2	man
28	78	2.88	1.34	1.08	524	6.08	1.34	2.02	3.69	0.45	2.84	1.12	145	4490	CKD stage 1-2	man
61	82	3.52	6.88	1.4	576	8.61	1.15	2.4	6.43	1.8	4.08	1.82	140	109	CKD stage 1-2	woman
39	99	3.32	1.26	1.23	386	4.58	1.44	2.18	5.85	4.59	3.58	0.8	133	7750	CKD stage 1-2	man
53	67	3.41	2.19	1.04	241	3.57	0.99	2.27	4.57	2.02	2.73	1.17	124	91.5	CKD stage 1-2	woman
55	114	3.39	1.58	1.47	327	5.52	1.05	2.19	5.36	5.36	2.92	1.02	171	338	CKD stage 1-2	man
69	66	3.46		1	318	5.83	1.2	2.2	4.98	1.25	3.65	1.02	154		CKD stage 1-2	man
29	112	3.05	2.6	1.33	511	5.66	1.51	2.22	4.99	2.63	3.26	0.99	137	1020	CKD stage 1-2	man
43	108	2.65	1.44	1.39	412	8.79	0.98	2.22	4.36	1.4	2.83	0.97	174	39.2	CKD stage 1-2	man
69	103	4.04	2.1	1.34	278	5.59	1.18	2.13	4.79	3	2.69	1.14	128		CKD stage 1-2	woman
55	120	3.44	3.74	1.51	396	13.42	1.17	2.45	5.36	2.59	3.7	0.98	153		CKD stage 1-2	man
55	116	4.76	21.3	1.76	407	6.78	1.06	2.39	6.57	1.72	4.71	1.28	150	395	CKD stage 1-2	woman
65	110	4.39	1.23	1.28	314	3.97	1.03	2.34	4.25	3.02	1.54	1.5	160	1350	CKD stage 1-2	man
40	121	4.09	2.9	1.26	411	8.33	1.07	2.32	3.63	2.16	2.38	0.81	128	1450	CKD stage 1-2	man
39	82	5.06	6.46	1.07	148	5.41	1.13	2.13	4.8	1.5	3.23	1.2	135		CKD stage 1-2	woman
65	140	3.97	2.39	2.46	487	7.02	1.29	2.23					120	1590	CKD stage 1-2	man
49	99	2.66	1.52	1.75	367	8.39	1.23	2.08					125	843	CKD stage 1-2	woman
33	130	3.91		1.65	299	6.25			4.64	1.64	3.07	1.08	147		CKD stage 1-2	woman
36	61	4.74	4.15	0.78	401	4.04	1.18	2.19	4.01	4.07	2.29	0.6	135	1440	CKD stage 1-2	man
58	138	4.67	6.66	1.57	558	14.19	1.12	2.07	6.55	1.93	5.13	1.03	128	1650	CKD stage 1-2	man
36	108	3.98	2.87	0.98	370	10.42	1.1	2.18	5.16	1.04	4.09	1.08	135	2810	CKD stage 1-2	man
23	104	4.07	6.5	1.37	499	5.83	1.41	2.31	4.98	6.16	2.69	0.78	176	2030	CKD stage 1-2	man
25	50	3.33	3.19	0.89	365	3.72	1.26	2.17	3.94	4.2	1.91	0.97	159	855	CKD stage 1-2	man
45	151	3.09	2.7	1.71	443	7.94	1.07	2.25	3.85	1.18	2.52	1.08	142	652	CKD stage 1-2	man
64	61	3.39	2.97	1.02	445	4.41	1.25	1.92	4.4	1.87	3.03	0.88	129	4140	CKD stage 1-2	man
56	99	3.56	4	2.19	325	13.88	1.3	1.9	8.95	3.46	6.52	1.59	78	9670	CKD stage 1-2	woman
48	88	3.43		1.1	349	7.37	1.05	2.21	3.34	2.94	1.93	0.74	131	132	CKD stage 1-2	woman
64	127	4.25		2.34	464	9.53	1.41	2.11	2.89	1.25	1.56	0.88	91	1850	CKD stage 1-2	man
49	57	4.72	6.35	1.32		5.57	0.96	2.03					126	480	CKD stage 1-2	woman
35	107	3.08	2.23	0.92	351	4.15	1.13	2.43	5	1.51	3.24	1.37	156		CKD stage 1-2	man
28	87	3.41	1.77	1.35	280	6.29	1.04	2.01	3.83	0.68	1.88	1.63	99	267	CKD stage 1-2	woman
38	111		48.4	1.29	455	4.43	1.14	2.33	4.24	1.58	2.82	0.75	133	86.3	CKD stage 1-2	man
62	138	5.34	20.8	1.84	337	7.3	0.94	2.16	5.98	1.33	4.31	1.42	130	5620	CKD stage 1-2	man
58	78	4.97	2.63	0.94	326	5.03	1.12	2.3	4.86	2.69	3.34	0.89	158	414	CKD stage 1-2	man
31	49			0.8	375	4.95	1.15	2.12					132	595	CKD stage 1-2	man
39	87	2.94	1.68	0.9	433	4.62	1.07	2.36	5.52	3.78	3.73	0.96	147	255	CKD stage 1-2	man
69	136	5.8	7.12	1.63	620	12.33	1.02	2.08	4.49	1.06	3.2	0.93	107	3010	CKD stage 1-2	man
57	82	3.15	2.99	0.86	492	5.68	1.04	2.04	3.57	2.31	2.08	1.14	148	529	CKD stage 1-2	man
53	149		1.82	2.34	542	9.38	1.3	2.12					80	811	CKD stage 1-2	man
41	72	3.26	2.4	1.2	437	5.72	1.4	2.32	4.56	1.28	2.88	1.39	114	309	CKD stage 1-2	woman
69	101	7.15	18.4	1.7	324	3.83	1.12	2.16					118	9110	CKD stage 1-2	woman
28	94		22.4	1.06	562	5.35	1.3	2.49	5.55	1.16	3.65	1.18	139	2070	CKD stage 1-2	man
64	136	4.24		1.6	410	8.47	1.14	2.16	6.56	3.39	4.01	1.28	141	391	CKD stage 1-2	man
68	115	7.3	5.09	2.08	363	8.69	1.46	1.8	6.91	2.09	5.28	1.1	107	4970	CKD stage 1-2	man
46	128	6.65	3.44	2.03	333	7.38	1.24	2.01	6.19	3.27	3.73	1.41	136	6160	CKD stage 1-2	man
41	132				425	7.47	1.07	2.31	4.68	1.33	3.06	1.35	156	71.3	CKD stage 1-2	man
63	112	5.4	3.38	1.78	499	8.9	1.33	2.23	5.87	2.03	4.12	1.33	110	3840	CKD stage 1-2	man
55	139	6.16	3.36	1.95	432	9.57	1.1	2.23	6.64	8.73	2.78	0.94	151	5020	CKD stage 1-2	man
55	129	3.12	1.25	1.69	539	7.87	1.15	2.04	3.9	1.12	2.95	0.81	149		CKD stage 1-2	man
37	101	3.86	9.18	1.14	545	6.94	1.02	2.31	4.31	1.73	2.73	1.03	129	689	CKD stage 1-2	woman
37	107	3.84	2.9	1.52	298	5.29	1.33	2.2	4.82	3.43	2.96	0.77	135	1680	CKD stage 1-2	woman
38	114	3.6		1.26	526	6.58	1	2.14	3.91	3.62	2.14	0.84	166		CKD stage 1-2	man
66	79	3.46	2.01	1.24	286	8.33	1.31	2.36	6.8	1.46	4.69	1.61	139	368	CKD stage 1-2	woman
25	162	4.6	8.51	1.92	657	11.08	1.27	2.19	5.73	1.89	4.3	0.79	134	1430	CKD stage 1-2	man
67	121	4.87	3.98	2.05	314	6.34	0.99	1.86	6.65	2.23	4.79	1.33	133	6210	CKD stage 1-2	man
65	108	3.98	3.51	1.51	475	10.29	1.18	2.15	5.21	2.33	3.36	1.02	124	2620	CKD stage 1-2	man
56	77	3.43		1.25	248	6.78	1.15	2.27	4.28	1.64	3	0.77	132	30.7	CKD stage 1-2	man
56	106	8.92	8.01	1.74	234	8.27	1.5	1.92	9.11	3.45	7.37	0.95	108		CKD stage 1-2	woman
32	104	4.86	3.9	1.66	500	7.59	1.07	2.25	6.14	2.72	3.96	1.31	118	1050	CKD stage 1-2	man
32	127	3.48	4.35	1.42	265	6.35	1.29	2	3.97	1.33	2.46	0.83	76	362	CKD stage 1-2	woman
31	127	4.43	3.98	1.88	546	7.68	1.36	2.1	3.41	1.69	2.2	0.79	109	1490	CKD stage 1-2	woman
58	52	3.5		0.97	384	4.84			5.55	0.93	4.25	1.2	153		CKD stage 1-2	woman
61	95	4.9	12.3	1.47	490	3.37	1.12	2.35	6.4	2.43	4.08	1.3	143	1000	CKD stage 1-2	woman
42	45	3.77	7.95	0.73	263	3.78	1.06	2.12	4.59	1.08	2.03	2.26	110	2880	CKD stage 1-2	woman
43	48	2.91	6.57	0.67	394	4.78	0.77	2.27	5.36	2.65	3.7	1.1	132	123	CKD stage 1-2	woman
62	66	4.81	3.77	1.13		4.29	1.33	2.06					111	566	CKD stage 1-2	woman
32	128	3.74	2.54	2.08	457	7.93	1.26	2.25	4.99	2.01	3.55	0.94	175	3450	CKD stage 1-2	man
65	84	3.3	3.4	0.98	428	6.33	1	2.35	4.36	6.27	1.67	0.78	164	76.2	CKD stage 1-2	man
55	87	4.62	2.69	1.61	246	5.2	1.32	1.91	9.05	1.45	7.1	1.95	96	6200	CKD stage 1-2	woman
35	115	3.13	1.38	1.42	536	7.61	1.24	2.14	4.54	4.44	2.85	0.65	156	1270	CKD stage 1-2	man
43	104	5.34	10.4	1.53	331	5.57	0.99	2.33	5.89	1.7	3.83	1.49	137	936	CKD stage 1-2	woman
30	122	3.16	2.21	1.37	451	5.95	1.07	2.16	4.84	2.29	2.26	1.36	123	77.2	CKD stage 1-2	man
32	138	4.66	1.48	2.29	464	7.63	1.34	2.29	5.75	2.96	3.93	0.98	150	2790	CKD stage 1-2	man
45	111	3.24	2.3	1.24	350	6.17	0.99	2.03	4.74	0.78	3.26	1.34	126		CKD stage 1-2	woman
33	152	5.92	12.8	1.4	465	9.15	1.65	2.27	5.77	4.87	3.03	1.12	134	4100	CKD stage 1-2	man
27	103	2.77		1.65	546	9.8	1.57	2.35	4.77	0.99	2.53	1.42	126	1960	CKD stage 1-2	man
33	95	4.37	2.36	1.74	559	7.46	1.63	2.34	4.65	6.1	1.97	0.89	113	1910	CKD stage 1-2	woman
46	128	3.57	2.92	1.34	411	5.01	0.71	2.17	5.2	3.31	2.99	0.89	138	860	CKD stage 1-2	man
45	144	3.69	1.75	1.87	405	4.48	0.99	2.38	4.13	2.01	2.64	0.81	158	731	CKD stage 1-2	man
52	140	4.51	1.99	2.4	469	6.58	1.63	2.11	4.93	1.83	3.23	0.95	110	4330	CKD stage 1-2	man
50	91	5.47	4.69	1.66	249	8.56	1.16	1.91	7.72	2.94	5.87	1.08	94	1510	CKD stage 1-2	woman
39	116	2.39	1.73	1.02	478	5.41	1.06	2.21	6.08	2.52	4.26	0.87	156	613	CKD stage 1-2	man
49	90	5.14	1.77	2.13	292	7.54	1.58	1.81	8.08	3.01	5.98	1.17	120	6150	CKD stage 1-2	woman
42	105	3.21		1.73	422	8.21	1.36	2.29	3.91	1.78	2.53	0.78	131		CKD stage 1-2	man
37	96	4.77	1.79	2.65	656	16.19	1.4	1.99	5.27	2.41	3.72	1.09	113	2140	CKD stage 1-2	woman
36	81	3.3	1.39	0.66	488	6.02	1.05	2.31	5.72	2.9	3.76	1.22	152	240	CKD stage 1-2	man
54	146	3.76		1.49	341	10.95	1.01	2.19	4.75	4.76	2.7	0.93	135	703	CKD stage 1-2	man
51	93	3.46	1.33	1.18	371	4.83	0.93	2.18	5.13	1.81	3.23	1.39	149	1130	CKD stage 1-2	man
32	156	3.28	2.03	1.71	418	7.12	0.99	2.23	3.51	4.14	1.46	0.84	129	1960	CKD stage 1-2	man
26	114	3.97	2.79	1.35	550	5.15	1.06	2.18	5.11	3.15	3.21	0.96	176	1440	CKD stage 1-2	man
68	51	2.87		1.1	321	5.57	1.16	2.22	5.03	1.47	3.48	1.15	114		CKD stage 1-2	woman
63	113	6.87	1.85	2.03	245	3.94	0.94	1.91	8.38	4.67	6.19	0.72	140	6710	CKD stage 1-2	man
63	47	3.77	4.1	0.93	255	3.55	1.28	2.46	3.75	1.28	2.73	0.73	144	134	CKD stage 1-2	man
37	108	2.88	2.13	1.03	482	5.8	1.04	2.18	4.97	2.05	3.05	0.8	167	719	CKD stage 1-2	man
41	151	3.31	2.1	1.66	411	8.4	1.12	2.34	3.62	3.02	2.09	0.84	163	1980	CKD stage 1-2	man
44	95	3.37	7.33	1.4	441	9.06	1.08	2.37	5.42	4.43	3.43	1.06	158	981	CKD stage 1-2	man
39	122	4.59	3.17	1.41	485	7.9	0.85	2.12	4.21	6.97	1.46	0.72	102	1020	CKD stage 1-2	man
28	156	3.96	2.4	1.88	567	9.05	1.21	2.27	4.27	2.05	3.11	0.74	141	644	CKD stage 1-2	man
69	90	3.1	1.56	1.41	257	7.34	1.27	2.1	3.96	0.75	2.68	1.44	96	346	CKD stage 1-2	woman
62	89	3.48		2.42		9.08	0.86	2.2					95		CKD stage 1-2	woman
42	100	3.8	1.95	1.56	325	8.3	1.41	2.38	4.31	1.83	2.85	0.95	115	1170	CKD stage 1-2	man
72	86	4.69		1.35	357	8.65	1.12	2.39	5.16	3.04	3.38	0.75	129	421	CKD stage 1-2	woman
40	92	3.93		1.19	585	6.57	1.22	2.28	3.07	1.25	2.05	0.82	153		CKD stage 1-2	man
31	66	3.57	7.73	0.83	473	5.15	1.1	2.35	6.51	2.61	4.33	1.31	161	459	CKD stage 1-2	man
33	131	4.49	7.45	1.75	346	8.21	1.08	2.21	4.41	0.84	2.95	1.2	159	981	CKD stage 1-2	man
49	103	4.52	2.71	1.94	284	8.74	1.31	1.99	4.76	1.16	3.26	0.86	98	3970	CKD stage 1-2	woman
27	113	3.77	10.1	1.43	460	7.05	1.34	2.15	4.37	1.29	2.93	0.93	137	2030	CKD stage 1-2	man
30	54	3.24	5.65	1.18	559	4.02	1.1	2.21	5.99	3.22	4.26	0.92	164	1030	CKD stage 1-2	man
47	82	3.25	3.81	0.92	396	4.82	1.16	2.13	5.88	3.3	3.89	1.34	143	695	CKD stage 1-2	woman
32	110	4.36	6.92	1.9	388	7.9	1.48	1.83					73		CKD stage 1-2	woman
47	119	4.24	1.92	1.31	380	8.69	1.17	2.17	4.55	1.82	3.14	0.85	91	2060	CKD stage 1-2	man
46	105	3.16	1.66	1.91	370	6.71	1.2	2.36	4.22	1.52	2.94	1.02	128	583	CKD stage 1-2	woman
28	120	3.38	2.38		582	6.94	1.46	2.29	6.25	1.95	4.7	1.29	161	929	CKD stage 1-2	man
39	122	3.34	1.1	1.58	327	9.7	1.46	1.82	7.86	1.7	5.82	1.02	138	5290	CKD stage 1-2	man
54	103	3.43	5.76	1.31	505	6.57	0.74	2.22	4.12	5.11	1.99	0.96	139	917	CKD stage 1-2	man
48	138	3.34	2.35	1.65	482	10.92	1.01	2.3	6.26	2.75	4.51	1.14	153	1690	CKD stage 1-2	man
44	124	3.37	2.19	1.53	353	7.69	0.68	2.35	3.65	2.19	2.25	0.8	133	289	CKD stage 1-2	man
42	127	3.46	5.35	1.53	406	5.25	1.16	2.13	4.69	1.06	3.16	1.1	160	1300	CKD stage 1-2	man
63	108	6.65	34.5	2.03	329	7.88	1.14	2.09	4.84	1.71	3.04	1.12	116	1960	CKD stage 1-2	man
46	41	2.58		0.57	284	3.78	1.19	2.23	3.89	2.32	2.44	0.85	138	239	CKD stage 1-2	woman
32	131	4.16	4.81	1.75	635	6.84	1.19	2.23	3.57	1.62	2.22	0.74	151	407	CKD stage 1-2	man
33	49	3.83	1.31	0.86	400	2.68	1.23	2.16	6.82	2.3	5.1	1.38	131	1430	CKD stage 1-2	woman
37	111	3.77	0.2	1.89	490	7.83	1.18	2.3	6.96	3.56	4.94	1.29	175	534	CKD stage 1-2	man
28	62	3.74	5.68	0.83	354	6.78	1.2	2.2	4.57	0.81	3.03	1.32	136	1290	CKD stage 1-2	woman
36	82	3.34	3.76	0.87	595	5.6	1.41	2.23	3.93	1.62	2.76	1.03	140	1460	CKD stage 1-2	man
46	127	4.51	4.58	2.58	343	9.37	1.34	1.84	6.83	2.87	4.82	1.5	107	2150	CKD stage 1-2	man
41	110	5.81	3.11	1.74	552	14.22	1.62	1.87	8.4	2.74	6.41	1.11	69	3590	CKD stage 1-2	man
65	48	3.53	13.2	1.23	202	4.06	0.87	2.18	5.47	1.01	2.75	1.55	120	85.6	CKD stage 1-2	woman
44	93	3.7	4.66	1.17	208	5.39	1.01	2.15	5.25	5.17	2.74	0.96	132	457	CKD stage 1-2	woman
64	99	4.32	3.93	1.4	473	9.87	1.73	2.21	5.83	1.57	4.26	1.13	98	2660	CKD stage 1-2	woman
51	105	4.33		0.9	462	5.32	1.24	2.09	4.29	1.9	2.91	0.96	142		CKD stage 1-2	man
64	61	3.82	4.04	1.14	340	6.52	1.11	2.21	6.1	3.84	4.27	0.79	154	1550	CKD stage 1-2	man
68	109	3.96	78.8	2.05	403	13.64	1.24	1.75	3.36	1.29	2.36	0.53	129	1480	CKD stage 1-2	man
47	126	4.63	3.02	2.05	306	7.73	1.36	1.77	8.02	1.89	3.68	1.53	98	8690	CKD stage 1-2	man
31	141	5.9	30.3	1.75	475	7.85	1.39	2.25					106		CKD stage 1-2	man
55	112	7.58		1.16	340	8.21	0.99	2.32	5.76	1.36	4.29	1.24	139		CKD stage 1-2	man
43	128	4.36	1.9	1.72	293	7.21	0.82	2.23	3.95	1.86	2.5	0.97	119	1190	CKD stage 1-2	man
50	120	4.74	2.87	1.61	393	11.78	1.36	1.88	4.7	0.71	3.18	1.17	99	3620	CKD stage 1-2	man
57	85	6.48	3.97		207	9.51	0.72	1.83	11.91	8.4	7.55	1.47	112	9330	CKD stage 1-2	woman
28	123	2.31	1.38	1.14	427	8.86	1.25	2.23	5.34	3.16	3.5	0.98	145	3930	CKD stage 1-2	man
63	103	3.32	1.12	2.31	485	8.55	0.82	2.26	5.06	4.75	2.4	1.12	115	35.8	CKD stage 1-2	woman
39	121	3.51	1.43	1.52	592	8.64	1.3	2.26	7.68	1.25	5.63	1.26	124	820	CKD stage 1-2	woman
35	116	3.02	3.16	1.23	434	7.54	1.18	2.44	4	1.21	2.59	1.15	167	277	CKD stage 1-2	man
30	132	3.98		2.36	408	8.63	1.17	2.17	4.17	2.05	2.39	1	120	2890	CKD stage 1-2	man
38	140	5.74	1.82	2.07	415	15.68	1.23	2.15	7.56	3.85	5.37	1.13	101	1480	CKD stage 1-2	man
73	85	5.27	17.9	2.61	217	6.84	1.17	2.01	3.64	1.76	2	0.98	92	2370	CKD stage 1-2	woman
67	131	3.58	3.3	1.69	344	9.94	1.18	2.06	4.63	2.23	3.18	1.02	109	2760	CKD stage 1-2	man
64	106	4.97		1.31	413	7.97	1.17	2.27	4.04	1.33	2.76	1.08	104	1190	CKD stage 1-2	man
28	60	3.76	2.32	0.86	367	4.21	1.24	2.22	5.09	0.84	3.54	1.05	116	564	CKD stage 1-2	woman
60	94	3.32	4.2	2.65	250	14.23	0.95	1.92					71		CKD stage 1-2	woman
44	140	2.78		1.11	398	4.39			5.99	3.06	4.2	1			CKD stage 1-2	man
65	77		2.96	1.82	430	8.19	1.49	2.33	6.28	6.17	3.52	0.79		47.9	CKD stage 1-2	woman
47	93	3.3				8.9	1.3	2.26	5.4	1.72	2.8	1.26		159	CKD stage 1-2	man
22	121	2.59		1.71	408	5.8	1.39	2.27	4.07	0.57	2.65	1.27			CKD stage 1-2	woman
64	99			1.13	268	7.37			2.94	1.62	1.53	0.79		68	CKD stage 1-2	man
