# Supplementary material for: Development and validation of early-stage and progression prediction models for chronic kidney disease: a retrospective study
Source: PeerJ. 2026 Mar 16;14:e20931. doi: 10.7717/peerj.20931 (PMC13001659; doi:10.7717/peerj.20931)
Supplement: Supplemental Information 2 [file peerj-14-20931-s002.xlsx]

## Sheet: Sheet1
age	Cr	FIB	CRP	Cys	UA	Urea	P	Ca	TC	TG	LDL	HDL	Hb	mALB	ZD	gender
20	899	5.64	3.54	5.91	401	35.67	2.87	1.62	5.58	1.8	3.99	0.91	51	3740	CKD stage 5	woman
21	469	4.29	1.26	3.28	665	17.4	1.52	2.23	3.68	1.14	2.21	0.96	134		CKD stage 5	man
23	382	3.17	11.2	5.67	545	20.59	1.24	2.07	3.51	2.05	1.96	0.96	74	1720	CKD stage 5	woman
24	1004	4.72	15.8	4.36	778	31.16	2.19	1.79	4.62	3.2	2.87	0.66	95	3210	CKD stage 5	man
24	1268	3.95	4.28	5.21	548	38.84	2.92	1.16	3.31	1.58	2.15	0.63	69	639	CKD stage 5	man
25	498	3.28	3.41	3.98	588	18.76	1.23	2.11	5.13	1.32	3.62	1.15	100	2180	CKD stage 5	man
25	390	4.13	1.2	3.45	425	13.89	1.53	2.27	5.93	0.86	3.24	2.22	99	713	CKD stage 5	woman
26	1044	4.33	14	7.14	320	18.51	2.5	1.96	4.54	1.14	3.12	0.91	45	3760	CKD stage 5	man
26	1275	4.64	123	9.1	436	26.57	0.98	1.98					62		CKD stage 5	man
26	697	3.95		4.89	393	20.54	2.35	1.57	4.13	1.2	2.75	1.04	94		CKD stage 5	man
27	1083	6.55	129	8.58	638	43.7	2.77	1.94	6.39	3.01	3.98	1	74	3920	CKD stage 5	man
27	968	2.43		5	401	36.72	1.83	2.17	3.55	0.97	1.86	1.35	89	722	CKD stage 5	man
28	1122	3.98	2.26	4.6	349	22.02	2.4	1.39	3.9	0.99	2.67	1.06	57	4200	CKD stage 5	man
28	1218	4.97	4.42	6.13		41.66	1.79	1.92	6.02	1.55	4.75	0.75	107	3560	CKD stage 5	man
28	1075	3.69	1.96	5.48	552	42.95	2.3	1.86	4.04	1.22	2.92	0.81	99	1470	CKD stage 5	man
29	1118	8.08	82.2	6.44	505	32.59	2.6	1.92	5.68	1.89	3.77	1.05	102	5160	CKD stage 5	man
29	888	3.65		5.55	760	27.34	2.25	2.13	4.6	1.07	3.01	1.14	72	2500	CKD stage 5	man
29	938	3.04		5.27	493	19.96	1.95	2.04	5.04	1.03	3.22	1.27	91	2240	CKD stage 5	man
29	601	2.66	0.2	4.14	515	25.99	1.71	2.3	4.41	1.75	2.52	1.34	102	1410	CKD stage 5	man
29	526	2.96		6.59	360	24.79	1.45	1.99					96		CKD stage 5	man
30	1358	3.8	8.42		548	21.61	1.71	1.75	2.87	0.55	1.74	0.92	90	3730	CKD stage 5	man
30	477	2.58	1.31	5.17	698	33.47	1.85	1.97	6.97	3.03	4.85	1.31	80	3630	CKD stage 5	man
30	435	3.83	8.84	5.23	548	15.09	1.51	2.08	6.2	3.91	4.25	0.63	100	3110	CKD stage 5	man
30	1235	4.27	31	6.74		61.58	3.8	1.35	3.88	1.98	2.41	0.54	58	2690	CKD stage 5	woman
30	641	4.55		3.96	496	22.36	1.95	2.12	4.33	1.82	2.76	1.05	107	964	CKD stage 5	man
30	714	3	3.36	6.31		12.79	1.74	2.37					99		CKD stage 5	man
31	766	4.93	1.2	5.36		24.37							104	2990	CKD stage 5	man
31	930	3.46	9.69	6.13	274	21.62	2.1	1.86	2.96	0.7	1.46	1.15	57	1800	CKD stage 5	man
31	949	6.25	10.7		645	30.43	2.89	2.12	5.28	2.67	4.25	0.96	80	1360	CKD stage 5	woman
31	962	3.38	3.1	4.9	568	25.21	1.43	2.41	3.69	1.69	2.33	0.79	103	266	CKD stage 5	man
31	775	3.97	5.56	5.92	236	41.84	2.46	1.81	3.07	0.49	2.02	0.69	57		CKD stage 5	woman
31	929	5.94	75	6.16	494	22.35	2.96	1.92	5.89	1.27	3.89	1.42	76		CKD stage 5	woman
32	829		4.07	5.93	215	18.68	1.78	2.04	4.64	1.06	2.65	1.45	67	3410	CKD stage 5	woman
32	498	3.89	2.21	4.14	508	17.75	1.61	2.14	5.17	2.1	3.56	0.98	119	3080	CKD stage 5	man
32	1292	3.48	16.6	5.8	608	47.16	3.49	1.76	4.13	3.08	2.34	0.64	56	2680	CKD stage 5	woman
32	1188	3.46	2.33	4.38	600	33.49	2.27	2.18	3.48	1.65	2.14	0.61	84	1890	CKD stage 5	man
32	649	4.77		4.23	806	16.57	2.04	2.16	4.65	2.58	3.21	0.73	114	1740	CKD stage 5	man
32	453	3.69	4.87	3.35	502	17.55	1.86	2.06	4.59	2.95	2.91	0.72	110	1320	CKD stage 5	man
32	1216	4.72	5.32		543	46.85	3.01	2.11	5.31	1.42	4.01	0.92	85	1310	CKD stage 5	man
32	590	6.38	12.8	4.24	706	21.94	2.23	2.12	4.66	1.68	3.33	0.79	92	1180	CKD stage 5	man
32	604	3.1		3.94	556	36.14	1.99	1.76	4.84	1.26	3.24	1.3	73	667	CKD stage 5	man
32	787	4.55	1.85	4.82	426	27.87	1.89	2.25	5.71	2.5	4.15	0.84	114		CKD stage 5	man
32	592	2.72		5.93		15.91	1.78	2.12					71		CKD stage 5	man
33	1049	7.16	9.5	6.32	412	30.48	2.34	1.97	3.71	1.3	1.99	1.22	67	2990	CKD stage 5	man
33	779	2.97	5.62	5.82		31.08	2.96	1.94	5.3	1.72	3.69	1.03	56	2220	CKD stage 5	woman
33	455	3.23	5.21	3.26	614	19.17	1.44	2.15	4.91	2.1	3.41	0.87	96	1770	CKD stage 5	man
33	471	2.8		5.63		25.57	2.16	1.88	3.1	0.46	2.09	0.92	68	1380	CKD stage 5	woman
33	552	2.33			319	46.61	2.43	1.7	3.46	1.28	1.8	1.03	115		CKD stage 5	woman
34	1524	4.08	1.17	4.8		44.18	2.19	1.22	3.96	0.52	2.35	1.44	51	2360	CKD stage 5	man
34	344	3.04	1.62	3.3	377	17.48	1.66	2.14	3.16	1.96	1.71	0.6	88	1850	CKD stage 5	woman
34	511	4.4	2.06	3.56	491	24.47	1.89	2.25	5.86	1.27	4.45	0.94	101	1260	CKD stage 5	man
34	867	9.54	54.3	5.23	523	18.36	2.07	2.16	5.37	4.48	3.19	0.64	83	1060	CKD stage 5	man
34	434	3.55		4.58	362	20.14	1.28	2.06	4.14	0.77	2.7	1.3	64	984	CKD stage 5	woman
34	496	3.63	4.27	4.99	625	22.21	1.69	2.12	5.17	1.52	2.72	1.98	100	724	CKD stage 5	woman
35	520	9.54	3.77	4.05	451	15.05	1.88	2.03	9.66	6.62	6.17	1.24	95	4690	CKD stage 5	woman
35	696	4.36	1.59	4.93	415	23.91	2.24	1.77	3.68	0.66	2.28	1.18	75	3390	CKD stage 5	man
35	1287	3.64		6.22		31.2	2.79	1.99	4.08	0.68	2.55	1.44	101	2990	CKD stage 5	woman
35	467	3.89	2.4	4.82	638	22.94	1.98	2.21	4.31	3.87	2.37	0.71	107	1210	CKD stage 5	woman
35	363	4.68	8.87	3.9	348	19.35	1.69	2.06	5.24	2.6	3.78	0.73	68	738	CKD stage 5	woman
36	683	4.03	3.93			24.1	1.63	2.21	4.63	1.14	2.83	1.42	88	3490	CKD stage 5	man
36	705	7.5	10.5	4.67	540	27.15	1.97	1.85	5.38	3	3.64	0.97	123	2140	CKD stage 5	man
36	524	2.98			557	20.75	1.96	2.17	6.19	0.94	3.5	2	103	1790	CKD stage 5	woman
36	732	5.68	53.5	6.01	370	28.47	2.32	1.45	3.08	1.3	1.5	0.9	87	1470	CKD stage 5	man
36	629	2.9		5.53	487	19.31	1.96	1.98	4.12	0.83	2.45	1.31	58	751	CKD stage 5	woman
36	447	4.03	8.15	6.1	178	12.2	1.32	1.95	4.15	1.52	2.55	1.19	59	708	CKD stage 5	woman
36	569	3.88	2.56	4.53	498	26.22	1.49	2.08	3.66	0.95	2.29	0.96	114	366	CKD stage 5	man
36	514	4.36	4.77	4.4		31.21	2.15	1.42					63		CKD stage 5	woman
36	896	3.32	2.88			27.46	2.3	1.81	4.82	0.73	2.67	1.61	87		CKD stage 5	woman
36	833	3.7	3.92	5.8	347	23.56	1.87	2.44	5.3	1.47	3.78	1.02	89		CKD stage 5	woman
37	439	6.32	2.85	5.23	657	40.2	1.93	2	6.31	2.56	3.96	1.71	98	3460	CKD stage 5	woman
37	742	2.52		6.1	401	21.87	2.48	1.75	2.68	0.72	1.87	0.78	64	2880	CKD stage 5	man
37	830	4.78	11	4.25	695	19.49	1.93	1.8	4.21	2.98	2.71	0.69	98	2530	CKD stage 5	man
37	668	4.13			446	28.27	2.48	1.4	3.66	0.88	2.08	1.3	68	2490	CKD stage 5	woman
37	777	2.88		4.99	570	29.93	1.99	1.41	3.45	0.84	2.4	0.77	63	1420	CKD stage 5	woman
37	721	4.63	1.44	5.25	534	23.3	1.69	2.27	3.85	2.47	2.37	0.8	103	1290	CKD stage 5	man
37	734	3.95	3.89	5.04	326	52.11	2.8	1.46	2.95	0.97	1.9	0.64	49	323	CKD stage 5	man
37	1031	4.83	2.24	4.55	631	36.26	2.04	2.22					64		CKD stage 5	man
38	525	4.66	17	6.44	257	9.6	1.07	2	4.19	0.53	2.6	1.26	71	2100	CKD stage 5	man
38	1200	3.98		3.94	600	40.94	3	1.53	5.4	2.43	3.49	1.01	51	1340	CKD stage 5	woman
38	432	4.78	7.87	4.19	289	20.29			4.29	1.24	2.98	0.84	117	426	CKD stage 5	man
38	781	4.95	4.51	4.54	697	28.39	1.8	2.38	3.59	1.18	2.4	0.87	89	142	CKD stage 5	man
38	1647	4.1	1.61			53.39	2.73	1.69	3.58	1.84	2.08	1.09	62		CKD stage 5	man
38	1554	4.96	5.69	6.86	552	30.91	2.7	1.88	4.08	1.23	2.64	1.03	79		CKD stage 5	man
39	1824	4.91	12.3	5.82	845	41.92	3.06	1.3	6.85	2.35	5.25	0.82	66	3340	CKD stage 5	man
39	439	4.14		5.05	175	14.19	1.18	2.26	4.16	1.15	2.68	0.9	65	3330	CKD stage 5	woman
39	584	3.89	6.67	4.1	577	23.55	1.94	1.94	5.03	1.56	3.57	0.69	108	3180	CKD stage 5	man
39	930	4.07	17.4	5.11	465	17.11	1.84	1.67	4.27	1.55	2.85	0.8	93	2070	CKD stage 5	man
39	1695	4.62	2.91	4.52	647	46.69	3.15	1.69	3.98	1.3	2.91	0.75	67	1810	CKD stage 5	man
39	936	4.56	2.76	4.1	629	43.76	2.2	2.06	4.71	1.41	3.1	1.13	62	1780	CKD stage 5	man
39	444	7.15	3.63		464	14.14	1.62	2.01	5.05	1.2	3.77	1	101	1580	CKD stage 5	man
39	988	4.29	4.2	5.3	583	45.14	2.26	1.98	4.65	1.52	3.63	1.08	70	1570	CKD stage 5	man
39	757	5.27	94	4.84		39.39	2.17	1.94	5	1.07	3.25	1.3	52	1350	CKD stage 5	woman
39	814	4.29	7.87	4.95	573	28.28	2.06	1.85	5.78	1.36	4.07	1.09	89	596	CKD stage 5	woman
39	580	5.25	22.1		538	24.63	1.7	1.75	4	2.19	1.91	0.95	100	558	CKD stage 5	man
39	642	3.26	2.15	4.27	798	36.55	1.75	1.75	4.01	0.8	2.48	1.24	56	411	CKD stage 5	woman
39	935	4.62		5.75	222	13.18	2.36	2.12	3.75	1.18	2.26	0.82	68		CKD stage 5	man
39	427	4.48			250	22.65	1.84	1.95	4.32	1.98	2.86	0.86	98		CKD stage 5	man
39	691	5.74		5.02		27.79	1.76	1.6	3.4	1.15	1.95	1.15	81		CKD stage 5	man
40	607	3.76	3.43	4.12	662	34.46	2.92	1.86	3.87	1.89	2.38	0.52	76	1480	CKD stage 5	man
40	472	4.92	7.31	4.81	381	27.83	1.56	2.24	4.27	1.47	2.63	0.87	147	1230	CKD stage 5	man
40	803	6.23	23.4	5.55	676	25.77	2	2.18	3.7	1.25	2.21	0.8	83	1200	CKD stage 5	man
40	584	2.92			442	34.96	2.01	1.97	3.82	0.57	2.54	1	76	893	CKD stage 5	man
40	531	4.61	1.12	4.4	357	27.07	1.27	1.76	6.41	1.25	4.69	0.96	91	801	CKD stage 5	man
40	545	3.5	8.9	4.33	670	39.87	2.48	2.21	4.07	1.15	2.59	0.91	115	740	CKD stage 5	man
40	1415	4.87		4.95	682	42.56	1.77	1.85	3.68	1.11	2.05	0.96	60		CKD stage 5	man
40	639	4.69	6.63	6.05	570	29.4	1.95	1.97	6.19	1.48	3.74	1.83	93		CKD stage 5	woman
41	960	4.46	2.46	6.75	593	27.72	2.57	2	5.96	1.9	4.04	2.09	101	5590	CKD stage 5	woman
41	1016	4.66		5.64	603	26.41	2.69	1.36	4.56	1.72	3.04	0.96	81	5440	CKD stage 5	woman
41	1651	5.25	11.8	4.91	722	57.71	2.44	1.64	5.03	1.59	3.48	0.76	58	2900	CKD stage 5	man
41	548	4.73	5.06		375	26.02	2.59	1.91	3.8	3.4	1.82	0.61	87	2180	CKD stage 5	man
41	825	5.24	4.56	5.31	604	16.33	2.2	2.12	5.25	0.91	3.6	1.68	103	1670	CKD stage 5	man
41	673		1.07	5.16	618	33.25	2.76	1.1	3.66	1.87	2.15	1.15	89	1620	CKD stage 5	man
41	1037	4.41			530	16.68	3.23	2.02	3.87	3.35	2.33	0.77	69	1590	CKD stage 5	man
41	823	2.96	6.52	5.07	753	30.22	1.72	2.04	4.9	2.35	3.26	1.14	94	1110	CKD stage 5	woman
41	638	5.15	10.3	4.7	437	21.16	0.73	2.19	3.93	2.32	2.35	0.6	113	1070	CKD stage 5	man
41	983	4.29	1.98	4.96		35.95	1.77	1.91	3.66	1.29	2.41	1	67	712	CKD stage 5	woman
41	806	5.02	4.33	4.24	454	42.48	2.48	1.3	4.61	1.28	3.51	0.71	83	711	CKD stage 5	man
41	998	3.18	7.96	5.1	617	45.02	2.54	1.71	3.65	1.27	1.94	1.19	51	586	CKD stage 5	woman
41	851	4.87	4.24	5.57	532	34.11	1.69	2.03	3.11	1.05	1.97	0.72	59	434	CKD stage 5	man
41	488	2.62	1.3	3.69		19.78	1.41	1.96					101		CKD stage 5	man
41	581	5.68	10.9	5.48	521	20.12	2.26	1.98	4.13	2.07	2.63	1.07	76		CKD stage 5	man
41	423	2.75	1.24	4.09	504	21.26	1.62	2.03	3.88	3.36	2.17	0.75	111		CKD stage 5	man
41	847			4.93		30.13	2.59	1.84	4.02	1.62	2.8	0.66	63		CKD stage 5	woman
42	596	8.16	3.75	4.9	485	22.11	1.5	1.7	5.15	2.76	3.51	0.72	83	6130	CKD stage 5	man
42	833	6.46	75.5	5.28		37.6	2.35	1.93					75	4400	CKD stage 5	woman
42	1102	5.16	9.79	5.76	584	25.7	2.99	1.55	4.56	2.01	2.93	0.94	93	2210	CKD stage 5	man
42	1008	5.56	6.7	5.46	381	34.43	2.03	1.84	3.24	1.43	1.71	1.22	93	2040	CKD stage 5	man
42	663			5.04	406	11.12	1.21	2.02	4.53	1.38	2.67	1.32	85	1720	CKD stage 5	woman
42	344	3.23	1.06	3.31	428	12.39	1.44	1.91	5.9	1.59	3.66	1.73	100	1520	CKD stage 5	woman
42	566	4.27	4.91	5.67	385	32.14	1.96	1.84	3.01	1.46	1.78	1.1	72	1250	CKD stage 5	woman
42	636	7.59	86.9	6.02	270	28.98	2.51	1.68	4.79	1.72	2.96	1.15	76	831	CKD stage 5	woman
42	1107	5.02	6.83	6.12	325	35.6	1.97	1.36	3.66	1.98	1.98	0.82	69	690	CKD stage 5	man
42	1235	4.21		5.98	592	27.91	3.31	1.99	3.24	1.34	1.9	0.79	75		CKD stage 5	man
43	470	5.52	4.06	4.29	267	21.96	2.48	1.87	4.95	1.22	2.9	1.54	68	4780	CKD stage 5	woman
43	343	5.11	3	3.07	507	14.46	1.56	2.1	4.76	1.94	2.58	1.45	88	3110	CKD stage 5	woman
43	1203	4.48	2.11	4.41	436	34.05	3.4	2.11	3.89	1.11	2.11	1.6	73	1690	CKD stage 5	woman
43	1046	5.46			379	54.54	2.97	1.95	2.56	0.44	1.76	0.6	62	1520	CKD stage 5	man
43	1728	4.4	3.54		424	33.82	1.89	1.77	3.12	0.89	2.05	0.79	61	1410	CKD stage 5	man
43	415	3.43	1.6	4.03	302	22.52	1.37	1.87					69	1160	CKD stage 5	man
43	672	3.66	4.35	5.64	559	41.51	2.78	1.64	4.82	1.84	3.49	1.11	86	972	CKD stage 5	woman
43	425	4.05	1.49	4.1	523	14.21	1.51	2.39	2.32	2.24	1.13	0.62	116	870	CKD stage 5	man
43	687	5.81	47.6	5.41	812	59.28	3.2	1.66					57		CKD stage 5	man
44	1474		10.3	4.99	312	38.82	2.15	1.82	5.33	0.81	3.9	1.31	72	2420	CKD stage 5	man
44	832	3.51	2.04	7.26	672	54.32	3.24	1.81	5.08	1.99	3.55	0.69	60	1960	CKD stage 5	man
44	502	3.67	1.57	5.72	405	38.52	1.46	1.99	2.78	0.79	1.77	0.77	73	1170	CKD stage 5	man
44	894	6.83	33.5	5.73	324	38.81	3.04	1.61	3.67	1.89	2.08	0.86	92	970	CKD stage 5	man
44	579	2.58	2.34	4.23	524	18.07	1.62	2.05	4	1.4	1.99	1.2	102	325	CKD stage 5	man
44	359	3.49		5.09	238	30.1	1.55	1.9	4.49	1.05	2.71	1.12	74		CKD stage 5	woman
45	663	4.48	6.05	3.88	537	26.78	2.22	1.34	4.94	1.55	2.97	1.63	62	2860	CKD stage 5	woman
45	417	5.68	2.06	3.8	300	13.85	1.4	1.75	4.82	1.01	3.03	1.37	91	2720	CKD stage 5	man
45	885	8.42	50.1	5.55	583	27.38	1.94	2.09	5.28	2.86	3.32	0.67	85	1500	CKD stage 5	man
45	871	7.96	44.7	6.66	425	37.3	2.61	2.04					95	880	CKD stage 5	man
45	429	2.77	2.07	3.66	520	16.52	1.43	2.2	5.81	1.86	4.01	1.09	128	785	CKD stage 5	man
45	1163	3.06	1.46	4	323	30.69	1.63	2.1	3.68	1.19	2	1.12	90	244	CKD stage 5	woman
46	941	4.74	6.83	4.78	264	30.94	2.17	1.86	4.44	1.7	3.17	0.52	70	2700	CKD stage 5	man
46	481	4.15	3.39	4.12	468	29.8	1.96	1.96	3.91	0.98	2.4	1.26	116	2120	CKD stage 5	man
46	338	3.92	2.77	6.22	512	27.63	1.79	1.9	6.32	2.03	4.08	1.45	75	1780	CKD stage 5	woman
46	453	3.38		3.34	333	28.55	2.42	1.66	4.97	1.05	2.88	1.92	55	1560	CKD stage 5	woman
46	743	4.9	44.3	5.4	483	36.12	3.58	1.37	4.52	1.42	2.8	1.04	42	965	CKD stage 5	woman
46	513	1.29	7.74	4.41	254	12.9	1.03	1.41	3.95	1.1	2.72	0.97	78	603	CKD stage 5	woman
46	319	2.7	2.18	2.6	446	17.28	1.28	2.13	4.62	1.13	2.74	1.57	98	54.9	CKD stage 5	woman
47	865	4.39	2.48	5.83	482	35.83	1.79	1.85	7.86	2.3	5.52	1.2	89	3740	CKD stage 5	woman
47	480	6.31	76.9	7.85	369	26.58	1.68	1.92	2.52	2.22	0.93	0.42	84	3330	CKD stage 5	man
47	695	3.74	8.13	5.01	514	21.47	1.57	1.47	3.72	1.74	2.31	0.78	87	2550	CKD stage 5	man
47	1140	4.74	2.36	4.8	716	31.76	2.39	1.5	5.8	1.05	4.33	1.26	78	1750	CKD stage 5	woman
47	975	4.88	13.3	4.86	717	44.41	1.6	1.52	3.92	0.9	2.72	0.99	43	1540	CKD stage 5	man
47	635	4.77	4.31	4.06	364	11.23	1.6	2.05	6.19	2.39	4.51	1.14	84	1340	CKD stage 5	woman
47	1085	7.01	15.2	6.11	411	31.25	1.94	1.84	4.26	5.33	1.63	0.52	75	1330	CKD stage 5	man
47	915	3.26	1.65	5.64	299	19.57	2.3	2.25	6.22	3.68	3.88	1.28	124	958	CKD stage 5	woman
47	515	3.83	1.51	3.96	563	27.3	2	2.24	5.11	1.74	3.74	1.04	103	566	CKD stage 5	man
47	469	5.85		4.4	370	43.98	2.23	1.58	4.89	2.06	3.37	0.77	69		CKD stage 5	man
47	324	5.6		3.4	371	17.35	1.76	1.9	6.1	1.04	4	1.53	74		CKD stage 5	woman
47	455	7.33	16.4	5.06	356	36.28	1.97	1.81	4.57	1.67	3.41	0.86	82		CKD stage 5	man
48	706	6.56	3.45	4.51	400	25.2	2	1.64	5.69	5.38	3.38	0.83	70	4580	CKD stage 5	man
48	504	4.3	1.7		444	18.15	1.33	2.18	4.14	4.75	1.7	0.82	126	3630	CKD stage 5	man
48	634	4.46	0.2	4.48	370	26.85	2.28	1.81	5.3	1.21	3.77	1.04	97	2410	CKD stage 5	man
48	595	5.2		3.2	609	29.26	2.03	2.01	7.48	1.74	5.96	0.82	96	2360	CKD stage 5	man
48	409	6.23		3.93	430	18.97	1.74	1.91	8.83	2.22	7.09	1.28	103	2120	CKD stage 5	man
48	731	3.63	5.86	4.55	416	28.83	1.75	1.87	5.14	2.39	2.95	1	74	966	CKD stage 5	woman
48	767	4.81	6.68	4.6	553	43.41	2.37	2.31	3.74	1.6	2.67	0.68	50	359	CKD stage 5	woman
48	842	6.81	100	7.9	595	14.78	2.16	2.45	3.56	0.99	2.57	0.92	99		CKD stage 5	man
48	554	6.2		3.6	552	22.07	1.72	1.99	5.15	1.69	3.75	0.85	75		CKD stage 5	woman
49	458	6.28		3.36	322	19.39	1.54	1.89	7.15	0.91	5.26	1.06	83	9010	CKD stage 5	man
49	566	7.07	4.8	4.88	352	16.19	1.54	2.06	7.13	3.2	5.39	0.88	91	6530	CKD stage 5	man
49	1761	3.04	2.87		573	33.09	2.21	1.76	3.4	0.88	1.86	1.08	41	2960	CKD stage 5	man
49	1195	5.27	6.36	4.82	536	27.88	2.56	1.92	4.59	2.97	2.7	0.72	72	2740	CKD stage 5	man
49	1283	5.5	14.8	5.51		44.49	2	2.03					62	2540	CKD stage 5	man
49	927	3.45		5.7		17.94	1.1	2.04	5.37	0.66	3.61	1.35	50	1810	CKD stage 5	man
49	560	4.81	3.67	4.58	423	16.8	1.4	1.99	5.38	4.05	3.3	0.92	94	1730	CKD stage 5	man
49	652	3.52	1.32	5.44	452	38.95	1.81	2.13	3.94	1.14	2.28	1.28	96	1440	CKD stage 5	man
49	1206	5.8	25	5.52	418	36.34	2.14	1.46	4.88	2.15	3.49	0.84	75	1360	CKD stage 5	man
49	464	5.7			408	21.91	1.49	1.78	3.37	2.5	2.1	0.64	78	1310	CKD stage 5	man
49	470	5.08	3.4	5.58	485	19.24	1.3	2.06	3.7	2.34	2.12	0.75	92	1260	CKD stage 5	man
49	588	4.95	104	7.2	385	18.27	1.63	1.88	5.26	1.14	3.81	0.83	42	716	CKD stage 5	woman
49	1418	3.62	2.13	4.7	590	62.81	1.92	1.42	3.94	1.25	3.05	0.67	48	459	CKD stage 5	woman
49	637	2.8	5.3	4.48	325	35.17	2.25	1.93	6.95	2.83	4.94	1.16	86	368	CKD stage 5	woman
49	507	4.29	3.35	5.05	593	21.46	1.36	2.87	3.46	4.65	1.36	0.76	116	56.3	CKD stage 5	man
50	803	3.46	3.57	4.98	553	32.56	2.39	1.86	4.59	1.13	3.24	1	85	6310	CKD stage 5	woman
50	449	4.15	1.14	3.11	280	13.03	1.4	1.91	6.01	2.43	4.18	1.21	72	4910	CKD stage 5	woman
50	765	3.97	3.84	5.28	357	34.69	2.98	1.73	4.55	7.2	1.25	0.55	95	3220	CKD stage 5	man
50	1120	5.75	10.1	7.15	638	31.65	2.92	2.05	4.64	1.13	3.31	0.8	82	2550	CKD stage 5	man
50	528	4.96	1.44	4.82	274	25.2	1.62	2.02	3.79	2.14	2.27	0.74	81	2240	CKD stage 5	man
50	1309	4.69	4.81	4.72	631	39.19	2.61	1.77	3.7	1.21	2.54	0.68	74	1800	CKD stage 5	man
50	538	4.13	5.9	4.27	547	28.76	2.06	1.6	3.83	0.57	2.47	0.91	87	1470	CKD stage 5	man
50	401	4.27		4.7	431	29.25	1.4	2.21	4.86	1.97	3.04	1.21	76	1430	CKD stage 5	woman
50	455	4.04	10.5	6.08	508	62.68	2.85	2.45	3.53	1.42	2.14	0.43	84	1260	CKD stage 5	man
50	1013	6.06	126	5.3	594	40.54	2.77	1.74	2.95	1.3	1.42	0.74	75	1140	CKD stage 5	woman
50	474	4.4	1.45	3.76	604	18.85	1.67	2.11	6.06	1.65	3.96	1.4	101	568	CKD stage 5	woman
50	344	4.01	4.15	2.74	610	18.53	1.3	2.22	5.77	1.34	3.35	1.12	118	431	CKD stage 5	woman
50	634	6.68	19	4.17	300	25.93	0.98	1.27	3.76	1.43	1.9	1.36	103	311	CKD stage 5	woman
50	328	4.95	7.16	5.71	277	19.16	1.76	1.85	5.08	2.79	3.54	0.71	80	229	CKD stage 5	woman
50	832	2.4	69.4	7.16	789	42.03	2.35	1.23	2.38	1.81	1.13	0.35	89	22.7	CKD stage 5	man
50	592	4.9		5		8.36	0.69	2.07					85		CKD stage 5	woman
50	815			5.36		32.8	1.79	1.71					85		CKD stage 5	man
50	817			5.23		33.34	2.41	1.78					88		CKD stage 5	man
50	304	4.76		3.76	441	15.23	1.44	2.2	6.08	2.36	3.98	1.1	103		CKD stage 5	woman
51	488	5.12		3.44	566	21.43	1.34	1.83	4.13	2.32	2.26	0.81	74	7830	CKD stage 5	man
51	557	7.22	8.12	3.45		21.06	3.12	1.23	7.19	2.7	5.66	0.97	55	6780	CKD stage 5	woman
51	1148	7.32		4.87	666	37.7	3.68	1.18	3.39	2.01	2.11	0.47	71	2340	CKD stage 5	man
51	912	5.11	2.12	5.24	412	39.64	2.31	2.09	4.31	4.27	1.82	0.82	105	1960	CKD stage 5	man
51	436	6.09	3.58	4.98	597	33.31	2.16	2.22	6.07	1.58	4.47	1.46	132	1480	CKD stage 5	man
51	500	3.36	1.04	4.4	357	22.41	1.48	1.97	4.99	0.89	3.11	1.57	61	741	CKD stage 5	woman
51	601	3.71	2.79	4.69	565	26.86	2.4	1.24	4.79	2	3.22	0.94	80	498	CKD stage 5	woman
51	380	3.16	1.55	5.6	257	22.51	1.87	1.97	3.71	1.73	1.84	0.99	113	226	CKD stage 5	woman
51	560	3.86		3.39	386	22.81	1.84	1.64	6.51	2.75	5.18	0.64	95		CKD stage 5	woman
51	1263	4.23	8.85	7.26	619	28.78	1.5	2.2	3.45	3.79	1.76	0.66	102		CKD stage 5	man
52	546	5.77	1.61	5.47	320	23.59	1.83	2.16	6.02	2.58	4.25	1.09	117	7700	CKD stage 5	man
52	986	5.22	2.71	6.46	419	22.11	2.02	1.38	5.12	1.36	4.29	0.75		4470	CKD stage 5	man
52	912	3.3	1.29	4.67	634	42.16	2.64	1.3	4.01	1	2.41	1.48	47	2180	CKD stage 5	man
52	1025	3.72	9.17	3.8	578	36.9	1.97	2.1	3.67	0.89	2.34	1.1	67	2020	CKD stage 5	man
52	1385	5.7	37.4	5.73	698	38.87	2.43	1.39	4.54	1.94	2.63	1.06	59	1950	CKD stage 5	man
52	758	3.86	2.38	4.29	558	35.58	2.29	1.3	5.31	1.02	3.8	1.19	92	1780	CKD stage 5	man
52	456	4.83	5.65	4.58	383	30.5	2.1	1.94	3.69	1.19	2.6	0.71	116	1690	CKD stage 5	man
52	648	3.89	2.64	4.75	300	38.15	2.08	1.54	4.89	1.53	3.68	1.02	82	1680	CKD stage 5	woman
52	759	3.18		6.53	256	23.91	1.65	1.91	3.76	3.59	2.02	0.51	97	1670	CKD stage 5	man
52	583	4.22	7.78	3.39	700	29.77	1.5	2	4.04	1.1	2.52	0.9	113	1210	CKD stage 5	man
52	650	4.34	3.7	5.33	523	27.64	1.87	1.9	3.18	1.17	1.94	0.94	90	1180	CKD stage 5	man
52	868	5.4	5.29	5.2	728	36.06	2.18	1.49	4.47	1.75	3.06	0.55	60	1160	CKD stage 5	man
52	454	3.35	1.1	4.04	683	30.09	1.38	2.4	3.52	2.25	2.1	0.89	130	807	CKD stage 5	man
52	300	5.27	12.5	4.31	337	23.03	1.12	1.95	3.89	1.5	2.42	1	59	730	CKD stage 5	woman
52	531	4.64	3.94	3.4	590	28.31	1.51	1.7					38	497	CKD stage 5	man
52	593	3.12		2.53		26.72	1.65	1.87					43		CKD stage 5	woman
53	440	3.8	1.55	4.36	425	16.95	1.79	1.91	2.83	0.68	1.64	1.08	104	3260	CKD stage 5	man
53	407	10.32	93.1	4.49	945	36.95	1.65	2.23	3.53	0.95	1.97	1.22	69	1010	CKD stage 5	man
53	697	3.66	2	5.09	421	36.62	1.81	1.85	3.78	0.92	2.23	1.58	82	61.8	CKD stage 5	woman
53	896	4.38		7.91		28.76	2.97	2.18	5.14	2.33	3.44	0.89	92		CKD stage 5	woman
53	514	6.35	9.8	3.2		16.9	1.81	1.92	4.68	1.21	3.26	1.19	62		CKD stage 5	woman
53	402		1.41	4.43	363	30.48	2.25	2.17	4.06	0.84	2.57	1.26			CKD stage 5	man
54	387	4.97		3.45	484	16.24	1.87	2.01	4.67	3.67	2.7	0.85	116	3720	CKD stage 5	man
54	455	4.83	2	4.46		20.85	1.53	1.98	3.04	1.09	2.07	0.73	82	2980	CKD stage 5	man
54	898	4.69	3.32	4.62	410	33.44	2.23	1.82	4.25	1.36	2.84	0.93	62	2190	CKD stage 5	man
54	407	5	3.41	4.43	375	16.77	1.18	2.19	5.47	2.91	3.71	0.86	108	2150	CKD stage 5	man
54	820	7.71	44		409	50.6	1.76	1.69					69	1700	CKD stage 5	man
54	468	3.88	3.78	5.49	559	27.03	1.99	2.1	4.27	1.35	2.86	1.21	97	1690	CKD stage 5	man
54	562	3.24		4.69	415	28.48	1.85	1.92	5.65	1.1	4.43	1.02	75	1660	CKD stage 5	woman
54	457	4.4	2.63	3.44	556	28	1.66	2.2	6.1	1.57	4.06	1.34	56	1360	CKD stage 5	woman
54	330	8.21	7.91	3.47		10.66	1.28	2.09					84	1320	CKD stage 5	woman
54	1435	5.21	2.05	5.9	470	53.75	2.69	1.67	3.02	0.48	1.9	0.93	77	1310	CKD stage 5	man
54	629	4.67	38.6	5.34	483	28.69	1.53	1.89	3.94	0.93	2.14	0.96	51	1170	CKD stage 5	man
54	429	4.16		4.29	635	29.38	1.16	2.06	6.01	5.86	3.43	0.92	108	1150	CKD stage 5	man
54	484	3.21	3.69		247	19.13	1.18	1.45	2.76	1.08	1.54	0.79	75	393	CKD stage 5	woman
54	442	2.96	1.25	4.19	179	19.52	1.88	2	4.11	1.65	2.98	0.74	78	67.5	CKD stage 5	woman
54	603	4.6		4.48		22.06	1.46	1.97					76		CKD stage 5	man
54	778	5.11		5.35	308	25.23	2.42	1.56	5.26	0.91	4.05	1.05	75		CKD stage 5	man
54	386	3.43	28.1	4.62	384	15.08	0.9	1.92	4.7	1.15	3.02	1.68	87		CKD stage 5	man
54	894	3.79		5.19	262	26.62	2.03	1.54	3.06	0.86	1.75	0.86	44		CKD stage 5	man
55	407	7.36	5.99	4.07	476	19.2	1.57	1.96	5.49	4.11	3	0.71	97	3920	CKD stage 5	man
55	688	4.44		3.79	337	26.12	1.56	1.8	4.29	0.64	2.85	1.25	111	2910	CKD stage 5	man
55	487	6.92	5.67	3.26	371	20.16	1.33	2.04	6.68	1.52	5.11	1.43	104	2670	CKD stage 5	man
55	439	6.09	14.1	5.33	336	22.36	1.98	1.9	4.87	1.37	3.54	0.67	66	2400	CKD stage 5	man
55	1144	4.78	2.15	6.13	601	47.89	2.37	1.97	4.07	1.38	2.63	0.92	51	2170	CKD stage 5	woman
55	1227	5.14	3.12	5.2	519	49.73	2.16	1.88	5.18	1.36	3.79	0.98	70	1910	CKD stage 5	man
55	491	3.8	1.97	5.58	309	44.95	3.62	1.99	5.7	1.34	4.08	1	57	1300	CKD stage 5	woman
55	1141	4.21	5.55	5.04	536	34.35	2.39	1.9	3.87	0.59	1.98	1.6	65	1260	CKD stage 5	woman
55	961	4.68	5.66			38.89	2.01	1.6	4.39	1.57	2.9	0.87	60	1120	CKD stage 5	man
55	433	3.83	6.28	3.45	365	17.01	1.59	2	3.83	0.3	2.55	1.32	94	806	CKD stage 5	man
55	532	3.56	2.21	4.75	558	29.27	2.11	1.46	3.03	0.89	1.98	0.75	91	670	CKD stage 5	man
55	426	4.68	13.2	6.28	564	46.43	3.03	1.47	4.43	3.13	2.5	0.78	68	297	CKD stage 5	woman
55	551	3.3	1.78	4.29	293	17.28	1.16	2.11	3.87	0.77	2.28	1.42	99	218	CKD stage 5	man
55	312	4.01	1.29	2.64	408	15.52	1.3	2.23	4.27	1.81	2.56	0.9	95	62.6	CKD stage 5	woman
55	341	6.2	2.6	5.04		23.44	2.3	1.85	5.41	1.03	3.87	1.45	74		CKD stage 5	woman
55	677	3.76		7.57	311	48.1	0.97	1.68	3.06	1.73	1.78	0.41	62		CKD stage 5	woman
55	888	3.67		7.93	453	15.04	1.76	2.42	2.21	1.21	1.04	0.8	117		CKD stage 5	man
55	578	3.06		4.7	250	20.2	1.64	2.13	4.99	1.92	3.22	0.88	90		CKD stage 5	man
56	859	4.43	6.51	5.83	507	18.46	1.19	2.25	4.52	2.67	2.8	0.84	104	4750	CKD stage 5	man
56	1039	4.24	7.21	7.69	391	24.63	1.68	1.49	4.66	3.33	2.64	0.85	69	4640	CKD stage 5	man
56	598	7.67		4.71	327	18.88	1.5	1.83	6.53	1.76	4.95	1.02	86	3980	CKD stage 5	man
56	469	5.94	14.9	3.64	527	18.95	1.75	2.09	5.16	1.63	3.71	1.04	110	3880	CKD stage 5	man
56	969	4.9	4.72	6.05	457	37.66	2.53	1.89	3.08	0.89	1.43	0.42	77	1990	CKD stage 5	man
56	373	2.99	2.62	4.29	357	20.22	0.99	1.78	4.07	1.3	2.63	0.79	83	1730	CKD stage 5	man
56	417	7.29	20.7	4.94	384	23.29	1.72	2.03	6.11	2.02	4.2	0.89	80	1470	CKD stage 5	man
56	555	3.76	2.31	4.3	398	24.96	1.15	1.93	3.51	1.3	1.99	1.01	82	1390	CKD stage 5	man
56	1206	4.02	1.63	4.7	622	34.3	2.11	2.12	4.06	1.04	2.58	1.08	60	1120	CKD stage 5	man
56	804	6.43	72.7	4.64	477	32.9	1.83	1.86	4.33	1.08	2.67	1.07	65	958	CKD stage 5	man
56	446	2.97		4.08	634	28.16	1.75	2.01	3.83	2.46	2.06	1	87	800	CKD stage 5	woman
56	1060	4.14	1.64	4.5	462	39.47	1.88	1.52	3.04	1.55	2	0.54	73	765	CKD stage 5	man
56	599	4.65	1.62	5.34	413	29.42	1.87	2.25	4.66	1.07	2.65	2.03	104	648	CKD stage 5	man
56	669	2.24	2.65		541	29.86	1.86	2.21	4.53	1.23	3.3	1	77	513	CKD stage 5	man
56	457	3.98	2.03	3.63	483	18.12	1.92	1.94	3.72	0.98	2.2	0.83	61	432	CKD stage 5	woman
56	856		1.13	4.61	453	33.65	1.6	1.68	4.59	0.91	2.6	1.6		367	CKD stage 5	woman
56	295	5.11	9.1	3.06	661	20.06	1.41	2.13	6.09	1.1	5.03	0.68	93	226	CKD stage 5	woman
56	516	2.28	1.92		243	20.79	1.71	1.41	3.7	0.44	2.32	1.12	59	104	CKD stage 5	man
56	530	6.52	57.5	5	536	32.75	1.09	1.66	3.38	2.15	1.69	0.48	61	54.5	CKD stage 5	woman
56	568	6.74		4.02	482	26.47	1.71	2.13	6.5	2	5.11	0.87	124		CKD stage 5	man
56	835	4.4		6.43	378	16.11	1.39	2.03	3.32	0.8	1.95	1.01	91		CKD stage 5	man
56	404	3.84	1.15	3.34	444	19.4	1.57	2.05	4.66	1.37	2.67	1.02	91		CKD stage 5	man
56	876	4.59		4.75	272	17.73	1.61	2.24	4.47	1.22	2.82	1.09	117		CKD stage 5	man
57	789	3.8	1.11	4.57	427	31.27	1.77	1.88	3.86	1.68	2.71	0.77	92	1430	CKD stage 5	man
57	388	6.01	20.6	5.8	545	21.99	2.13	1.9	3.48	1.13	2.1	0.83	64	733	CKD stage 5	woman
57	602	6.23	3.45	5.69	790	26.78	1.84	2.1					88		CKD stage 5	man
57	313	3.94	1.24			15.99	1.32	1.92	3.97	1.51	2.67	0.89	88		CKD stage 5	woman
58	1247	8.15	8.92	5.69	491	38.69	2.95	1.52	8.58	1.61	7.11	1.42	83	6100	CKD stage 5	man
58	537		5.45	4.33	570	32.23	1.36	2.15	3.84	1.13	1.94	1.41	71	1770	CKD stage 5	woman
58	489	5.48	5.05	4.13	506	27.09	1.46	1.41	4.03	1.01	2.61	1.16	75	1470	CKD stage 5	man
58	962	5.54	9.43	4.8	641	36.01	2.63	1.75	3.62	1.09	1.92	1.28	50	1390	CKD stage 5	woman
58	486	4.87	2.4	4.82	467	26.07	1.89	2.1	3.92	1.68	2.66	0.81	74	1240	CKD stage 5	man
58	1607	3.2		5.33	469	48.95	2.08	1.48					46	92.7	CKD stage 5	man
58	396	3.19	4.87		393	26.06	1.52	1.93	4.03	0.88	2.58	1.23	46	72.1	CKD stage 5	woman
58	556	6.31	7.2	3.72		24.15	1.75	1.6	5.34	0.85	3.58	1.23	69		CKD stage 5	man
59	590	7.55	156	5.55	411	19.87	1.76	1.97	4.65	1.59	3.15	1.01	90	3530	CKD stage 5	man
59	674	3.48	3.81	4.3	526	18.78	1.73	1.48	6.31	5	3.72	0.96	73	3110	CKD stage 5	woman
59	356	4.25		3.78	442	23.37	1.82	2.01	3.56	0.91	2.29	0.97	82	1860	CKD stage 5	woman
59	417	5.02		3.12	461	16.24	1.23	2.06	3.9	1.54	2.65	0.72	107	1680	CKD stage 5	man
59	361	5.14	9.27	5.98	238	27.75	1.49	1.23	4.53	1.03	2.18	0.76	65	744	CKD stage 5	woman
59	924	6.99	80.7		408	21.85	1.35	1.95	3.87	1.33	2.95	0.63	84	381	CKD stage 5	man
59	577	4.08		4.11		24.07	1.3	2.33	4.52	2.34	2.81	0.68	87	312	CKD stage 5	man
59	419	5.52	4.73	4.95	553	24.22	1.82	2.22	3.94	1.98	2.64	0.85	100	270	CKD stage 5	woman
59	508	1.8	14	5.44		33.5	2.35	2.24					132	145	CKD stage 5	man
59	630	4.01	2.53	5.61	244	20.6	1.31	2.37	5.57	1.65	3.68	1.19	78	27.8	CKD stage 5	woman
59	671	5.35				40.72	1.86	1.99	4.99	0.82	3.24	1.2	67		CKD stage 5	woman
60	740	2.89	2.21	4.74	265	14.95	1.83	2.06	4.96	2.3	3.14	1.19	100	6720	CKD stage 5	woman
60	433	4.37	1.63	3.52		26.28	1.62	1.82	4.64	0.93	3.1	1.38	75	6110	CKD stage 5	man
60	688	4.88	4.09	6.28	516	28.27	2.22	1.75	3.77	1.45	2.41	0.68	76	4160	CKD stage 5	man
60	653		4.08	5.9	710	39.28	2.03	1.96	5.1	1.74	3.73	0.91	91	1810	CKD stage 5	man
60	1308	4.72	3.29	5.8	360	47.26	1.58	2.16	3.31	1.21	2.13	0.42	56	1540	CKD stage 5	man
60	548	4.32	7.68	3.9	482	19.43	1.25	2.16	4.46	1.9	2.96	0.65	105	1060	CKD stage 5	man
60	428	2.75		3.26	349	27.12	1.75	1.8	4.2	0.82	2.29	1.73	72	301	CKD stage 5	woman
60	585	3.06	0.2	3.12	514	31.53	1.43	2.03	4.35	1.35	1.96	2.12	98	284	CKD stage 5	man
60	782	3.16	4.61	3.6	325	27.62	1.44	1.51	3.31	0.68	1.63	1.33	75	75.5	CKD stage 5	woman
60	544	4.33	2.04	3.86	418	44.26	1.73	1.83	3.43	0.57	2.34	0.9	95	66.2	CKD stage 5	man
60	394	4.91	2.81	5.1	337	29.49	1.91	2.05	5.01	2.65	3.77	0.83	98	63.3	CKD stage 5	woman
60	795	4.32	3.69	5.9	662	31.04	2.25	2.01	6.33	2.98	4.02	1.2	91		CKD stage 5	woman
60	718	4.72	3.01	5.3	459	55.54	2.56	1.51	5.45	2.74	2.83	0.83	62		CKD stage 5	woman
60	408	3.39	2.53	3.74	342	19.17	1.59	1.96					67		CKD stage 5	woman
60	424	3.43	1.13	4.29	339	30.1	2.21	2.02	4.7	1.16	3.04	1.27	67		CKD stage 5	woman
60	769	4.9			167	45.48	2.19	1.53	6.93	2.7	5.12	0.84	56		CKD stage 5	man
60	312	3.55	6.48	4.19	165	22.19	1.18	2.12	4.08	0.96	2.39	0.88	60		CKD stage 5	woman
61	482	6.91		4.12	429	18.8	1.38	2.03					76	5760	CKD stage 5	man
61	426	5.74	9.02	5.38	321	20.02	2.02	1.85	5.62	1.95	4.4	0.77	78	3370	CKD stage 5	man
61	546	4.61	1.74	3.96	431	31.98	1.71	1.87	3.48	0.6	2.18	1.02	79	2490	CKD stage 5	man
61	814	6.09	14.7	5.39	587	30.7	2.39	1.41	4.17	0.91	2.98	0.93	72	1310	CKD stage 5	man
61	666	3.28	1.74	5.03	600	26.07	1.9	2.07	2.61	1.97	1.24	0.66	93	1090	CKD stage 5	man
61	305	4	8.55	4.89	230	19.39	1.92	1.98	4.26	0.67	2.61	1.39	76	955	CKD stage 5	woman
61	613	5.27	17	4.22	447	27.16	1.58	2.08	4.4	1.15	2.83	1.06	75	835	CKD stage 5	woman
61	798	3.39		4.37	400	33.17	1.49	1.99	4.22	0.9	2.89	1.1	62	411	CKD stage 5	woman
61	569	3.83	1.34	4.66	315	25.12	1.82	2.04	3.1	1.49	1.9	0.75	68	205	CKD stage 5	woman
61	702	3.03		5.2	392	27.02	1.97	1.84	3.54	1.17	2.37	0.88	77	177	CKD stage 5	woman
61	410	3.01	1.66	3.07	302	23.07	1.54	2.14	4.66	0.77	2.74	1.68	64	51	CKD stage 5	woman
61	532	6.4		4.76	378	28.57	1.78	1.95	4.28	0.84	2.75	1.29	74		CKD stage 5	man
61	547	4.25	15.8	5.7	337	16.23	1.57	2.11	3.71	0.93	2.17	1.16	69		CKD stage 5	man
61	1116	4.85		7.5		23.95	1.79	2.18					103		CKD stage 5	man
61	737	4.25	3.51	5.57	169	13.03	1.56	1.94	3.96	2.1	1.96	0.84	61		CKD stage 5	man
61	558	4.73			329	11.73	1.4	2.06	3.24	3.27	1.49	0.69	120		CKD stage 5	man
61	876	2.93				14.65	1.25	2.49					126		CKD stage 5	woman
62	986	4.78	20.2	5.67	723	32.3	2.95	1.38	5.68	3.19	3.82	0.91	99	8100	CKD stage 5	woman
62	455	5.81	1.28	3.98	303	21.37	1.92	2.03	8.04	1.09	5.3	2.19	89	4720	CKD stage 5	man
62	743	4.2	6.3	4.4	526	26.43	1.35	1.49	6.48	2.32	4.94	1.02	76	4640	CKD stage 5	man
62	390	3.91		3.57	393	19.37	1.36	1.93	6.17	1.63	4.04	1.61	134	3640	CKD stage 5	woman
62	295	4.52	1.39	4.39	458	24.58	1.33	1.94	4.72	1.71	2.73	1.33	73	3120	CKD stage 5	woman
62	733	5.58	51.3	3.67	679	33.69	2.21	1.61	8.95	1.47	6.76	1.78	69	2570	CKD stage 5	woman
62	668	3.93	2.87	4.7	376	52.78	3.16	2.68	3.21	1.07	2.01	0.86	58	795	CKD stage 5	woman
62	881	5.44	2.78	5.72	255	46.74	1.91	1.75	3.4	1.18	2.34	0.5	66	412	CKD stage 5	man
62	444	5.77	5.31	5.2	275	33.28	1.38	2.2	3.96	1.18	2.98	0.45	85	181	CKD stage 5	man
62	396	6.9	50.4	4.53	439	18.77	1.71	2.05					86	153	CKD stage 5	man
62	770	4.11	3.61	5.29	307	19.2	1.56	2.24	3.31	1.31	1.92	0.98	99	69.2	CKD stage 5	woman
62	1064	5.92		3.95		45.15	2.45	1.69					63		CKD stage 5	man
62	758	5.74		4.22	625	29.17	1.78	1.9	3.44	0.97	2.09	0.94	91		CKD stage 5	man
62	421	4.44				14.08	1.67	2.05					77		CKD stage 5	woman
62	832	3.16		5.24	335	23.1	1.85	1.8					53		CKD stage 5	man
63	378	6.52		2.9	450	14.63	1.82	2.09	9.42	2.96	7.39	1.4	118	4440	CKD stage 5	man
63	464	5.55	1.89	4.19	345	19.82	1.51	1.97	5.9	5.55	2.66	0.64	101	3810	CKD stage 5	man
63	374		3.02	5.71	311	11.51	1.28	2.32	5.03	3.44	2.98	0.83		2570	CKD stage 5	woman
63	542	3.98	3.12	4.69	596	29.3	2.46	1.93	4.85	1.08	3.66	0.89	89	1350	CKD stage 5	man
63	550	5.36	9.01	4.2	469	24.04	1.8	1.95	3.05	1.28	2.09	1.14	88	1180	CKD stage 5	man
63	359	4.72	2.3	2.78	678	22.21	1.37	2.23	3.65	2.31	2.14	0.75	90	790	CKD stage 5	man
63	407	4.05	2.21	4.01	508	16.19	1.4	2.05	3.1	1.38	1.65	0.86	106	633	CKD stage 5	man
63	453	7.39	160		406	48.68	2.58	2.01	2.89	1.46	1.28	0.45	50	386	CKD stage 5	woman
63	475	5.28	11.7	3.91	521	22.22	1.77	1.7	4.74	2.27	2.9	1.19	76	192	CKD stage 5	woman
63	956	3.55	1.32	4.89	360	32.74	1.59	2.14	5.14	1.43	3.57	1.17	79	94	CKD stage 5	woman
63	592	5.81		4.01		23.48	1.94	1.87	4.31	0.77	3.23	0.75	63		CKD stage 5	man
63	359			3.48	408	18.16	1.48	2.03	9.29	6.2	5.96	1.01	99		CKD stage 5	man
63	780	4.81	4.07	4.66	456	25.14	1.75	1.78	5	1.19	3.13	1.66	73		CKD stage 5	woman
63	487	4.29	2.9			25.04	1.56	1.71					76		CKD stage 5	man
63	542	3.39		5.01	395	29.66	1.37	1.96	3.44	0.82	2.16	1.01	88		CKD stage 5	man
63	299	3.12	1.05	6.01	304	33.34	2.3	1.97	5.59	1.7	3.66	1.27	61		CKD stage 5	woman
64	610	5.68	7.79	5.09		40.89	2.09	1.06	4.59	1.63	3.35	0.93	69	3280	CKD stage 5	man
64	522	5.4	6.01	3.99		26.9	1.64	2.07						2220	CKD stage 5	man
64	959	3.74	8.23	5.19	664	27.88	1.9	1.66	5.19	2.06	3.58	0.87	61	1110	CKD stage 5	woman
64	350	5.19		3.75	430	10.77	1.54	2.21	6.52	1.61	4.95	1.06	81	1080	CKD stage 5	woman
64	430	4.72	2.92	5.47	389	37.24	2.43	2.28	6.88	3.72	4.98	0.84	112	967	CKD stage 5	woman
64	444	5.97	10.9	4.19		21.46	2.28	1.42	4.52	1.3	2.73	1.27	54	865	CKD stage 5	woman
64	1012	3.98	1.33	4.83	500	48.84	2.68	1.35	4.03	1.61	2.83	0.94	73	144	CKD stage 5	woman
64	287	5.31	22.4	2.84	548	13.26	2.14	2.18	3.53	1.34	2.06	0.87	77	116	CKD stage 5	woman
64	453			4.13		14.44	2.42	1.75					82		CKD stage 5	woman
64	646	6.22	7.47	6.01	250	14.69	1.73	2.07	5.5	1.99	3.92	0.66	103		CKD stage 5	woman
64	1006	4.05	67.1	7.19		32.75	1.64	1.91					125		CKD stage 5	man
64	897	4.97		5.98		22.97	2.81	2.41					112		CKD stage 5	woman
65	296	4.48	3.14		401	50.73	1.95	1.93	4.94	1.02	3.09	1.27	40	3480	CKD stage 5	woman
65	426	5.33	4.54	5.22	386	18.62	1.74	2.06	4.68	1.41	3.28	0.96	87	2050	CKD stage 5	man
65	1047	4.43	3.97	6.65	353	25.85	0.91	1.67	3.63	0.73	2.06	1.16	87	1520	CKD stage 5	woman
65	363	6.24	8.94	3.95	279	16.25	1.3	1.8	2.7	0.95	1.47	0.84	80	1300	CKD stage 5	man
65	522	4.69	3.96	6.67	320	36.36	2.57	2.09	4.96	2.69	3.33	0.71	104	1040	CKD stage 5	woman
65	384	3.5	10.8	5.6	138	30.43	2.7	2.6	4.12	1.76	2.62	1.01	90	358	CKD stage 5	woman
65	584	4.31	1.23	5.4	338	46.2	2.83	1.48	3.75	0.99	2.52	0.56	56	334	CKD stage 5	woman
65	630	3.78		4.44	619	26.79	1.76	2.14	3.36	3.81	1.45	0.75	64	235	CKD stage 5	woman
65	516	3.35	1.66	4.53	469	27.45	2	1.84	3.95	0.75	2.82	1.09	79	115	CKD stage 5	man
65	525	4.33		6.49	477	13.84	1.35	2.44	5.97	1.46	4.03	1.17	98		CKD stage 5	woman
65	1706	5			686	45.47	2.9	1.75	4.47	1.04	3.29	0.94	71		CKD stage 5	man
65	756	6.27	30.3	5.74		28.96	2.06	2.37	3.16	2.17	1.51	0.75	60		CKD stage 5	woman
65	763	4.55		7.65	325	24.73	1.78	2.37	4.65	5.42	2.29	1.09	81		CKD stage 5	woman
65	745	4.08		6.24		41.79	2.24	1.71	3.92	1.02	2.82	0.91	64		CKD stage 5	man
65	823	5.17		4.87		15.11	1.39	2.34					71		CKD stage 5	man
65	685	5.87		3.97	664	17.45	1.6	1.89	4.14	0.86	2.6	1.25	84		CKD stage 5	man
66	289	7.05	11.8	4.67	496	31.54	1.94	1.98	5.6	2.12	4.26	0.96	90	870	CKD stage 5	woman
66	1166	3.43	1.46	3.76	466	44.8	2.26	1.47	3.54	1.05	2.22	0.87	82	858	CKD stage 5	man
66	369	3.24	1.77	5.38	504	32.38	2.25	1.92	3.99	0.94	2.78	0.75	74	667	CKD stage 5	man
66	753	3.32		4.05	599	36.22	1.94	1.66	3.41	1.25	2.09	0.63	72	612	CKD stage 5	man
66	1373	3.1				47.51	2.04	2.14					53	535	CKD stage 5	woman
66	491	6.01	123	5.07	571	13.32	2.25	2.57	5.46	2.87	3.68	0.68	81	433	CKD stage 5	man
66	287	4.49	9.55	4.96	384	29.51	1.91	1.66	5.03	2.07	3.36	0.77	91	212	CKD stage 5	woman
66	427	5.52	7.83	4.44	393	22.49	1.98	1.35	7.09	1.82	5.09	0.93	93	147	CKD stage 5	woman
66	621	4.95	15	4.2	161	23.65	1.46	2.01	4.21	2.55	2.41	0.72	82	101	CKD stage 5	woman
66	358	6.39	4.03	4.54	294	25.44	2.12	2.01					77		CKD stage 5	woman
66	549	4.41		5.37	398	23.93	1.86	2.04	3.58	1.18	2.38	0.65	96		CKD stage 5	man
66	457	5.52	6.21	4.23	359	26.72	1.26	2.2	4.6	2.13	2.9	1.19	103		CKD stage 5	woman
66	735	5.27	7.99	7.31	268	17.49	1.71	2.36	6.93	1.3	4.26	1.9	117		CKD stage 5	woman
67	390	5.31	3.43	3.76	255	10.67	1.53	1.72	7.02	1.35	5.29	0.97	86	8380	CKD stage 5	man
67	432	6.08	7.57	4.5	282	18.35	1.62	1.9					93	8070	CKD stage 5	man
67	626	4.01	4.17	4.22	490	15.83	1.15	1.88	4.02	1.75	2.55	0.72	53	6270	CKD stage 5	man
67	608	6.9	8.25	4.93	427	21.94	2.13	1.21	4.38	3.85	2.3	0.55	79	5000	CKD stage 5	man
67	825	5.85	13.1	4	547	33.96	2.34	1.93	4.06	0.96	2.97	0.81	64	2220	CKD stage 5	man
67	450	5	5.5	4.21	366	23.98	1.35	2.16	3.01	0.54	1.84	0.84	82	1460	CKD stage 5	man
67	478	3.55		3.08	399	28	1.66	2.1	4.64	0.82	2.85	1.44	68	1400	CKD stage 5	woman
67	1034		1.28	3.53		37.23	1.45	1.14	3.08	0.98	2.12	0.68	43	855	CKD stage 5	man
67	633	3.61	1.42	4.21	417	39.51	2.13	1.66	4.82	2.52	3.24	1.02	62	422	CKD stage 5	woman
67	365	2.45		4.29	573	14.82	1.41	1.78					78	112	CKD stage 5	woman
67	751	4.22	6.02	3.23	372	21.15	1.29	1.2	5.73	0.43	4.52	1.24	77	43.3	CKD stage 5	man
67	504	3.32	12.4	3.71	435	17.23	1.18	1.96					97	35.6	CKD stage 5	woman
67	1268	1.8	20.5	6.99	423	34.31	2.09	1.47	3.88	0.75	2.09	1.3	68		CKD stage 5	woman
67	1039	3.87		5.6	421	40.71	1.54	2.64	3.48	0.75	2.24	0.88	98		CKD stage 5	man
67	515	3.71		6.08	282	13.39	1.07	2.23	3.16	0.93	1.83	0.79	118		CKD stage 5	man
67	506	7.27	158			10.35	0.99	2.29					82		CKD stage 5	woman
68	292	6.64		3.84	447	21.03	1.66	1.98	8.37	1.39	6.99	1.4	83	3950	CKD stage 5	woman
68	442	6.47	3.56	4.2	550	19.51	1.59	2.18	5.61	2.31	3.82	1.18	105	3310	CKD stage 5	man
68	650	5.18	1.55	5.07	500	26.34	1.81	2.03	4.77	1.17	3.14	1.22	70	2720	CKD stage 5	woman
68	475	3.58	1.88	5.8	478	23.69	1.2	2.05	5.55	2.06	3.87	0.93	95	2120	CKD stage 5	man
68	345	6.17	7.51	4.08		11.16	1.76	1.93	5.17	2.12	3.33	1.39	107	2060	CKD stage 5	woman
68	524	6.55	42.9	5.51	480	36.34	2.18	1.99	3.62	1.52	2.31	0.7	94	1080	CKD stage 5	man
68	378	3.74	1.22	3.22	438	17.84	1.32	1.9	4.78	1.14	3.67	0.97	97	555	CKD stage 5	man
68	822	4.56	20	3.4	398	35.27	1.96	1.24	4.53	0.97	3.03	1	69	490	CKD stage 5	woman
68	922	3.99		4.8		37.27	1.72	2.13					93	344	CKD stage 5	woman
68	534	2.64	1.83	3.17	519	19.97	1.32	1.28	4.51	0.93	3.51	0.81	84	330	CKD stage 5	man
68	634	4.28	1.56	4.35	410	39.62	1.86	1.92	4.48	1.21	3.39	0.61	69	131	CKD stage 5	woman
68	552	6.12	5.38	4.39	541	19.68	1.55	2.84	3.64	0.63	1.19	1.83	83	48.7	CKD stage 5	woman
68	708	4.18		3.9	388	40.03	2.49	1.86	4.72	0.77	3.28	1.56	61		CKD stage 5	woman
68	751	6.03	12.2		233	21.37	3.17	2.15	3.85	1.5	2.21	0.89	73		CKD stage 5	man
68	719	5.13		5.03	369	17.72	1.2	2.22	4.83	2	3.46	0.74	130		CKD stage 5	man
69	663		2.37	3.58	449	23.85	1.89	1.95	7.74	1.2	6.35	1.84	95	2630	CKD stage 5	man
69	513	3.54			177	27.5	1.58	2.06	3.4	0.93	1.9	1.13	66	1980	CKD stage 5	woman
69	409	4.4	1.19	3.08	329	16.99	1.26	1.94	4.82	1.11	3.37	1.4	69	1510	CKD stage 5	man
69	500	3.1	2.72	4.8	274	20.56	1.61	2.12	5.05	1.78	3.12	1.11	86	369	CKD stage 5	man
69	321	4.65	6.4	4.45	519	36.58	1.75	2.46	5.46	3.29	3.02	0.9	77	233	CKD stage 5	woman
69	324	4.21	2.17	3.9	439	21.68	1.74	2.1	5.28	1.69	3.66	1.09	103	211	CKD stage 5	woman
69	455	4.77	6.48	3.79	198	30.72	2.21	2.1	4.46	4.18	2.26	0.95	86		CKD stage 5	woman
70	353		7.72	6.18		22.76	0.92	2.59					90	2230	CKD stage 5	man
70	647	5.17		3.8	446	17.68	1.9	2.06	3.73	0.96	2.82	0.76	86	2060	CKD stage 5	man
70	735	4.55	1.79	4.72		17.16	1.82	1.77	6.78	1.06	4.19	2.43	64	1740	CKD stage 5	woman
70	327	4.51	8.44	5.3	368	21.62	1.67	1.98	5.37	4.42	3.05	0.89	86	991	CKD stage 5	woman
70	614	2.84		5.29	280	31.64	2.05	1.79	3.89	1.18	2.65	0.85	57	889	CKD stage 5	man
70	640	5.83	9.58		486	26.95	2.4	1.96	4.41	1.55	2.95	1.04	77	751	CKD stage 5	woman
70	415	3	2.03	4.31	545	18.8	1.56	1.96	3.92	0.85	2.17	1.66	117	467	CKD stage 5	woman
70	633	7.47	95.5	6.54	525	26.24	1.28	2.24	6.35	2.57	4.04	1.19	101	438	CKD stage 5	man
70	565	3.41	1.19	5.39	323	29.79	1.84	1.43					49	358	CKD stage 5	woman
70	509	5.58	26.3	4.26	629	24.98	1.74	2	4.74	1.69	3.64	0.78	99	147	CKD stage 5	man
70	453	4.63		3.44	466	28.94	2.12	1.83	5.28	1.27	3.72	1.31	107		CKD stage 5	man
70	839	4.68	4.83	7.26	359	26.35	3.02	2.36	4.46	1.09	2.5	1.51	114		CKD stage 5	woman
71	382	5.6	1.97	3.3	430	15.96	1.31	1.97	4.72	1.79	3.47	0.85	93	5820	CKD stage 5	man
71	339	6.1	6.53	3.62	243	26.07	1.44	1.7	5.22	3.96	3.25	1.18	55	4370	CKD stage 5	woman
71	383	6.43	3.78	3.46	292	18.03	1.59	1.86	5.17	0.7	3.26	1.6	87	3210	CKD stage 5	man
71	615		3.64	3.41	346	40.56	2	1.88					83	2370	CKD stage 5	woman
71	510	4.18	5.45	5.13	449	20.21	1.75	2.01	5.58	1.17	3.85	1.26	69	1730	CKD stage 5	woman
71	402	3.5	2.42	5.52	320	44.68	1.91	1.93	4.99	1.72	3.6	0.76	60	1380	CKD stage 5	woman
71	716	7.57	9.76	3.4	389	35.78	2.09	1.6	5.59	1.88	3.61	1.35	65	1350	CKD stage 5	woman
71	620	4.53	5.48	4.69	449	24.12	1.27	2.14	4.93	1.79	3.64	0.7	92	968	CKD stage 5	man
71	573	4.32	4.62	4.5	371	35.5	2.23	2.18	4.51	1.58	3.09	0.72	91	861	CKD stage 5	woman
71	707	4.44			297	29.38	1.42	1.95	3.75	1.37	2.44	0.59	55	732	CKD stage 5	woman
71	570	5.46			352	29.37	1.92	2.06					85	517	CKD stage 5	woman
71	421	4.97	34.9	5.14	233	29.12	1.69	1.95	3.65	0.68	2.06	0.87	58	432	CKD stage 5	woman
71	357	4.36	3.71	4.6	331	20.52	1.79	1.64					71	111	CKD stage 5	woman
71	837	4.83	3.16	3.55	661	19.43	2.26	2.27	5.42	2.35	3.58	0.85	63	96.6	CKD stage 5	woman
71	332	3.77	16.8		279	17.22	0.56	1.79	3.15	1.3	1.5	0.67	100	30.8	CKD stage 5	woman
71	1631	6.35		5.4	456	34.52	2.1	1.31	3.39	0.78	1.98	0.96	57		CKD stage 5	man
72	374	5.12	4.55	6.23	315	35.77	0.93	2.2	4.53	3	2.71	0.6	70	2470	CKD stage 5	woman
72	1039	3.99	1.33	3.5	338	35.67	1.49	2.1	4.75	1.78	3.13	1.04	113	240	CKD stage 5	woman
72	355	6.12		4.71	369	20	1.81	1.69	3.41	1.9	2.04	0.62	64		CKD stage 5	woman
72	487		15	3.9		19.38	1.63	2.21					76		CKD stage 5	man
72	333	2.85			145	22.48	1.53	2.1	2.84	0.72	2.05	0.75	82		CKD stage 5	woman
72	401	6.6		4.17	355	12.27			4.35	1	2.69	1.27	113		CKD stage 5	woman
72	547	4.39	35.1	4.47	682	20.78	1.35	1.95	4.3	1.74	2.73	0.89	66		CKD stage 5	woman
73	645	7.09	9.02	4.92	376	19.74	1.37	1.99	6.14	1.7	4.47	1.16	89	2470	CKD stage 5	woman
73	360	4.86	3.65		528	15.34	0.93	1.82	7.65	2.71	5.45	1.14	108	2430	CKD stage 5	woman
73	379	6.69		3.9	441	17.89	1.59	2.15	6.06	2.46	4.4	0.88	87	2100	CKD stage 5	woman
73	670	5.49	45.3	5.38	732	20.72	1.87	1.55	4.75	1.51	3.03	0.82	82	1640	CKD stage 5	man
73	685	4.68	4.17	4.44	576	25.87	1.73	1.77	3.28	1.31	2.23	0.77	78	1240	CKD stage 5	man
73	395	5.15	2.96		355	32.37	2.61	1.82	5.04	1.04	3.04	1.59	78	1180	CKD stage 5	woman
73	441	6.92	27	4.04	541	22.3	1.8	2.18	3.29	1.84	1.85	0.64	102	566	CKD stage 5	man
73	325	4.01	8.72	4.61	317	20.85	1.26	2.02	3.17	1.37	1.85	0.65	77	494	CKD stage 5	woman
73	539			4.86	310	40.05	2.61	1.81	3.05	1.33	2.04	0.51	90	94.3	CKD stage 5	woman
73	776	5.42		5		35.07	2.02	1.95					66		CKD stage 5	woman
73	638	6.52			234	14.76	1.81	2.17					75		CKD stage 5	man
73	438	3.41	14.4	4.79		20.97	1.59	1.96					83		CKD stage 5	woman
73	509	5.4	20.4	8		11.41	1.1	1.96					84		CKD stage 5	woman
74	510	7.54	8.56	4.48	513	21.59	1.4	1.19	7.73	3.78	5.5	0.89	73	2690	CKD stage 5	man
74	495	3.26		5.97		9.17	1.51	2.26	5.83	2.04	4.06	0.91	74	1810	CKD stage 5	woman
74	583	4.06	2.24	3.67	435	30.79	1.88	1.96					63	594	CKD stage 5	woman
74	393		8.65	5.33	299	24.58	1.79	1.98	3.28	1.64	2.12	0.51	55	425	CKD stage 5	woman
74	291	3.37	2.44	4.22		27.76	1.32	1.93	5.85	1.55	3.93	1.59	74	371	CKD stage 5	woman
52.9431	675.911	4.66842	12.5812	4.84425	453.93	27.5003	1.90128	1.91668	4.5859	1.70796	2.97907	1.0097	82.1264	1768.99	CKD stage 5
12.8813	294.346	1.31885	24.1235	1.05916	138.827	10.1074	0.529059	0.287537	1.19284	0.997393	1.03849	0.328552	19.3572	1603.06	CKD stage 5
69	88	3.41	4.71	1.65	429	6.09	1.17	2.32	8.37	3.06	6.63	1.49	127	1110	CKD stage 1-2	woman
73	81	4.18	4.13	1.44	359	6.71			6.63	0.97	4.56	1.49	124	222	CKD stage 1-2	man
50	91	2.83		2.14		7.44	1.36	2.24					117	327	CKD stage 1-2	man
65	118	3.94	11.7	1.85	223	7.72	1.19	2.13	3.72	0.98	2.52	0.8	115	31.5	CKD stage 1-2	man
60	73	4.85	2.53	1.37	346	5.77	0.95	2.01	7.97	1.01	6.05	1.88	147	2980	CKD stage 1-2	man
69	108	3.71		1.69	369	8.88	1.15	2.04	2.8	0.78	1.94	0.41	128		CKD stage 1-2	man
63	126	3.45	9.36	1.78	612	10.84	0.81	2.26	4.58	7.24	1.89	0.65	126		CKD stage 1-2	man
70	93	3.16	1.78	2.89	177	13.3	1.38	2.23					90		CKD stage 1-2	woman
32	82	3.77	1.55	1.37	325	7.63	1.46	1.86	7.09	2.72	5.32	0.96	119	5070	CKD stage 1-2	woman
64	109	2.67		1.59	355	8.87	1.26	2.03	5.13	2.08	3.64	0.96	116		CKD stage 1-2	woman
56	107	2.71		1.19		7.21	0.76	2.21	3.06	0.59	1.68	1.18	162		CKD stage 1-2	man
73	116	3.16	7.86	2.11	501	9.43	1.07	1.93	4.58	1.23	3.31	0.72	117	3490	CKD stage 1-2	man
54	81	3.7		2.02	619	7.05	1.16	2.12	3.77	0.71	2.51	0.87	172		CKD stage 1-2	man
57	105	3.73	2.93	1.69		6.14	1.17	2.14					161	1890	CKD stage 1-2	man
50	148	3.38	5.4	1.97	402	9.93	1.25	2.09	6.2	2.22	4.29	1.1	130	862	CKD stage 1-2	man
52	95	3.08	3.66	1.02	360	6.33	1.11	2					117	2120	CKD stage 1-2	man
38	156	4.81	2.65	1.83	614	9.88	1.25	2.16	5.96	2.06	4.6	0.86	123		CKD stage 1-2	man
62	107	4.1	1	1.52	493	7.19	1.27	2.23	3.53	2.71	1.92	0.9	138		CKD stage 1-2	man
71	58	4.01	1.81	0.94	302	3.43	1.02	2.2	5.29	1.51	3.19	1.26	139		CKD stage 1-2	woman
63	78	5.44	1.74	2.06	346	17.35	1.14	1.61					122		CKD stage 1-2	man
55	104	2.65		1.4	312	6.95	0.97	2.23	6.21	1.99	4.76	1.05	121	726	CKD stage 1-2	woman
66	98	6.01	4.82	1.71	361	7.7	1.09	2.25	4	3.82	2.25	0.76	156	1670	CKD stage 1-2	man
50	101	3.35	5.54	1.96	510	10.18	1.41	2.1	5.2	0.68	3.13	1.93	139	600	CKD stage 1-2	man
69	110	2.03	2.28	1.49	451	6.88	0.88	2.1	4.11	1.63	2.85	0.93	140		CKD stage 1-2	man
63	115	4.25		2.28	595	9.54	1.32	2.19	3.85	1.23	2.79	0.62	139	338	CKD stage 1-2	man
64	91	2.6	3.36	1.25	348	9.63	1.05	2.13	4.7	4.41	2.52	0.75	156	173	CKD stage 1-2	man
64	114	3.46	3.24	1.73	451	5.53	1.14	2.34	3.64	1.11	2.44	0.81	121	175	CKD stage 1-2	man
62	89	4.05		1.04	284	7.75	0.82	2.36	4.92	3.65	2.96	0.95	107		CKD stage 1-2	woman
61	110	4.33		2.17	417	12.23	1.14	2.37	8.89	2.74	6.54	1.7	120		CKD stage 1-2	man
65	109	5.75	4.56	1.53	334	8.4	1.13	2.09	7.01	1.74	4.79	2.18	147	3540	CKD stage 1-2	man
72	93	3.48	2.96	1.65	174	8.47	1.12	1.91	5.99	1.89	4.1	1.15	88	8910	CKD stage 1-2	woman
59	115	2.46	2.89	2.07	316	11.79	1.51	2.3	7.69	2.93	5.23	1.63	145	1040	CKD stage 1-2	man
62	49	2.97	2.59	0.97	222	6.97	1.2	2.13	5.62	2.83	3.82	0.93	137	507	CKD stage 1-2	woman
44	112	4.68	2.6	1.73	340	5.33	1.07	2.14	4.9	1.74	3.41	0.94	149	2230	CKD stage 1-2	man
72	106	2.73		1.7	397	7.42	1.13	2.16	4.67	0.47	2.85	1.79	131	24.7	CKD stage 1-2	woman
67	86	3.46	2.37	1.48		6.87			4.87	1.79	3.24	1.18	157		CKD stage 1-2	woman
37	109	2.96	2.4	1.49	325	6.01	1.22	2.34	5.04	1.3	3.52	1.15	185	2560	CKD stage 1-2	man
41	97	3.94	3.72	1.42	506	6.8	1.12	2.33	3.45	1.51	2.03	0.76	155	121	CKD stage 1-2	man
55	126	3.74	2.17	1.64	342	6.59	1.04	2.06	5.83	1.07	4.04	1.23	112	1760	CKD stage 1-2	man
28	95	2.09	2.72	1.13	562	5.03	1.46	2.17	3.87	1.06	2.77	0.79	130	419	CKD stage 1-2	man
61	99			1.47		8.3	1.22	2.08	3.42	1.1	2.05	1.01	109		CKD stage 1-2	woman
54	74	3.06	1.74	1.1	270	6.62	1.18	2.19	4.3	1.09	2.5	1.42	118	1910	CKD stage 1-2	woman
61	93	6.83	61.3	1.69		3.74	1.18	2.27	7.06	5.28	4.19	0.88	119	1410	CKD stage 1-2	woman
63	79	3.6	3.55	1.36	543	4.7	0.85	2.13	2.84	1.93	1.45	0.67	153	536	CKD stage 1-2	woman
52	105	2.72		0.99	363	3.58	1.36	2.15	3.37	1.29	1.9	0.8	128		CKD stage 1-2	man
60	87	3.32	2.02	1.16	378	6.2	1.56	2.28	5.49	4.38	2.82	1.05	136	6440	CKD stage 1-2	man
61	138	5.97	2.78	1.9	368	5.84	0.96	1.98	6.26	1.77	4.12	1.57	153	5370	CKD stage 1-2	man
61	44	7.31	14	0.87	314	3.66	1.22	1.81	7.4	1.2	5.36	1.78	105	2040	CKD stage 1-2	woman
60	111	7.55	2.25	1.69	269	7.12	0.88	1.89	4.72	1.26	3.25	1.11	112		CKD stage 1-2	man
38	124		5.4	2.83	379	10.46	1.64	1.88					76	1990	CKD stage 1-2	woman
53	103	4.25		0.84	386	4.21	1.23	2.38	4.88	3.27	2.95	0.77	144		CKD stage 1-2	man
52	46	4.16	9.2	0.89	378	3.66	1.27	2.31	3.72	1.38	2.35	0.84	119	33.5	CKD stage 1-2	woman
64	89	2.48	2.4	1.17		5.8	0.94	2.09	3.62	1.13	2.52	0.76	137	27	CKD stage 1-2	woman
70	54	3.03	1.77	0.84	216	4.43	1.02	2.24	3.71	0.84	2.14	1.23	138	45.9	CKD stage 1-2	woman
40	132	5.2	3.74	1.41	443	8.23	1.09	2.24	6.72	2.5	4.92	0.95	140	1330	CKD stage 1-2	man
61	126	4.51	1.1	1.76	413	9.98	1.19	2.4	6.84	6.68	3.89	0.87	152	694	CKD stage 1-2	man
55	96	3.18	3.56	1.46	294	7.97	1.16	2.22	2.81	0.76	1.01	1.67	126	88.3	CKD stage 1-2	woman
45	112	3.06		2.16		10.19	1.25	1.87	5.18	5.24	1.01	0.26	118	1910	CKD stage 1-2	man
38	147	2.23	2.06	2.37	388	9.02			3.37	0.86	2.05	1.12	134		CKD stage 1-2	man
55	88	3.56	1.56	1.3	437	6.25	0.92	2.09	3.57	1.82	2.34	0.86	151	440	CKD stage 1-2	man
53	137	2.68	1.36	1.73	404	4.64	0.97	2.29	5.36	1.33	3.15	1.74	155	1850	CKD stage 1-2	man
49	111	3.28	7.19	1.38	381	4.4	1.23	2.08	3.63	1.25	2.19	0.9	142	1830	CKD stage 1-2	man
52	73	3.48		1.72		5.59	0.98	2.18	5.77	1.93	3.54	1.3	115		CKD stage 1-2	woman
36	114	4.07	2.14	2	361	10.77	1.24	2.11	6.04	2.63	3.19	1.58	123		CKD stage 1-2	man
52	115	4.32	2.85	1.25	254	5.77	1.18	2.23	7.21	1.38	5.34	1.91	141	3930	CKD stage 1-2	woman
53	93	3.51	5.91	1.5	459	5.39	1.19	2.26	4.08	3.14	2.37	0.86	143	354	CKD stage 1-2	woman
59	97	2.72	3.1	1.24		6.76	1.23	2.3	5.28	3.32	3.2	1.26	135	230	CKD stage 1-2	man
64	46	3.97		0.99	181	6.29	1.09	1.98	6.52	2.52	4.29	2.02	128	8000	CKD stage 1-2	woman
63	44	4.36	3	0.92	213	5.14	1.06	1.88	7.09	1.5	5.18	1.62	129	640	CKD stage 1-2	woman
54	104	6.27	2.09	1.44	549	5.79	0.97	2.08	6.63	8.44	3.28	1.02	163	4190	CKD stage 1-2	man
32	61	2.98	2.95	0.97	249	4.74	1.33	2.26	5.38	1.9	3.86	1	130	1200	CKD stage 1-2	man
46	99	3.21		1.49	379	6.7	1.06	2.18	4.68	1.66	2.48	1.79	141	229	CKD stage 1-2	man
51	94	3.44	1.6	2.13	367	8.22	1.13	2.25	5.2	1.42	3.24	1.62	113	901	CKD stage 1-2	woman
66	62	4.26	3.43	1.43	341	9.06	1.27	1.9	7.25	2.03	4.83	1.98	134	6110	CKD stage 1-2	man
67	115	5.97	4.74	2.22	321	9.76	0.99	2.06	6.13	0.75	4.27	1.01	92		CKD stage 1-2	man
56	108	4.55	3.7	1.53	330	8.97	1.23	2.35	5.03	3.61	2.92	1.07	152	1250	CKD stage 1-2	man
44	89	3.2		1.39		7.25	1.07	2.28	8.06	2.58	5.19	1.88	113		CKD stage 1-2	woman
52	46	2.36	2.14	0.64	361	4.25	1.01	2.27	5.68	3.39	3.93	1.11	147	106	CKD stage 1-2	woman
73	128	3.43	7.22	1.6	637	7.46	1.02	2.31	5.79	1.36	3.73	1.14	133		CKD stage 1-2	man
70	87	3.58		1.03	324	6.75	1.29	1.94	3.62	1.55	2.4	0.81	150		CKD stage 1-2	man
40	98	3.77	4.38	1.48	501	5.17	1.14	2.17	3.57	1.26	1.95	1	122	661	CKD stage 1-2	woman
37	143	2.33	2.03	1.85	347	10.06	1.26	2.3	4.97	1.37	3.27	1.23	138	72.2	CKD stage 1-2	man
50	46	3.08	2.42	0.83	256	2.57	1.03	2.16	5.75	0.79	3.71	1.69	133	773	CKD stage 1-2	woman
36	101	3.8	5.24	2.17	476	10.55	1.24	2.21	4.25	2.48	2.51	1.22	118		CKD stage 1-2	man
74	90	3.83	2.79	1.5	392	6.71	1.37	2.36	8.18	2.51	5.96	1.85	136	338	CKD stage 1-2	woman
20	116	3.56		2.52	454	10.7	1.64	2.35	5.65	2.26	3.79	1.38	129	1020	CKD stage 1-2	man
55	146	4.28	5.19	2.37	361	17.86	1.53	2					98		CKD stage 1-2	man
67	99	3.56	2.29	1.52	491	7.92	1.44	2.36	5.39	0.65	3.46	1.98	122	305	CKD stage 1-2	woman
64	141	3.61	2.63	1.76	468	10.48	1.13	1.96	5.89	2.49	4.15	1.18	109	525	CKD stage 1-2	man
41	103	3.33	0.2	1.19	294	8.04	1.02	2.04	5.53	0.83	4.02	1.41	111		CKD stage 1-2	woman
59	112	5.83	1.23	1.47	319	11.26	1.16	2.05	10.28	2.51	7.57	1.85	132	3090	CKD stage 1-2	man
36	115	2.77	1.13	1.33	414	5.29	1.09	2.36	4.03	2.05	2.54	1.06	167	703	CKD stage 1-2	man
69	112	4.22		1.33		8.42	1.14	2.2					149		CKD stage 1-2	man
48	136	6.69	2.24	1.9	322	7.13	1.25	1.88	9.89	2.4	8	1.14	137	3090	CKD stage 1-2	man
67	120	3.48	3.01	1.35	534	9.09	1.07	2.22	4.7	1.3	3.26	1	156	72.6	CKD stage 1-2	man
50	54	2.19	0.4		189				3.46	1.11	1.93	1.24	134	216	CKD stage 1-2	woman
63	73	3.79	1.5	1	325	6.99	1.14	2.53	6.41	3.79	4.16	1.52	145	814	CKD stage 1-2	woman
59	62	8.44	1.74	1.09	330	4.4	1.53	2.18	7.14	3.69	4.25	1.71	112	6900	CKD stage 1-2	woman
53	73	4.61	4.36	0.98	289	5.16	1.41	2.32	4.72	1.11	2.98	1.33	124	31.3	CKD stage 1-2	woman
58	139	3.94	2.67	2.33	415	11.2	0.96	2.07	7.72	2.43	5.54	1.2	136	703	CKD stage 1-2	man
27	139	2.65	1.82	1.46	578	8.21	1.46	2.15	5.66	1.47	3.9	1.12	143	1450	CKD stage 1-2	man
39	92	3.66		1.75		7.39	1.47	2.3	5.36	2	3.44	1.37	135		CKD stage 1-2	man
41	98	2.68	2.01	1.08	458	6.74	0.9	2.16	4.15	1.36	2.39	1.53	130	126	CKD stage 1-2	woman
42	122	2.81	0.2	1.29	421	6.66	1.22	2.41	3.86	0.81	2.76	0.86	152	86.8	CKD stage 1-2	man
55	67	4.05	1.72	0.92	309	5.47	1.2	2.15	6.11	1.39	4.46	1.57	146	426	CKD stage 1-2	man
61	100	2.91	1.52	1.36	436	7.14	1.13	2.24	3.1	1.43	1.74	0.92	138	169	CKD stage 1-2	man
47	91	4.31	2.1	1.02	261	5.48	1.19	2.08	5.96	1.22	4.13	1.52	149	1890	CKD stage 1-2	woman
74	108	5.83		1.09	457	4.42	1.23	2.13	3.53	1.69	2.26	0.77	132		CKD stage 1-2	man
42	129	2.68	1.25	1.65	507	10.75	1.21	2.15	6.33	1.32	5.07	1.02	143	318	CKD stage 1-2	man
74	68	3.58	7.1	1.21	331	8.31	1.03	2.43	6.61	3.13	4.42	1.58	128	28	CKD stage 1-2	woman
56	72	5.02	4.62	1.26	357	4.89	1.39	2.39	2.54	1.78	1.06	0.95	136	177	CKD stage 1-2	man
53	121	2.47	1.17	1.59	656	7.67	1.27	1.95	3.27	1.65	1.93	0.72	104	1200	CKD stage 1-2	man
51	112	3.36	0.9	1.51	340	5.33	1.28	2.25	2.41	2.28	1.15	0.76	122	1410	CKD stage 1-2	man
71	77	4.95	9.75	1.04		4.74	1.01	2.42	5.18	1.79	3.64	1.01	134		CKD stage 1-2	man
64	80	3.05	5.16	1.58	363	7.13	1.01	2.29	4.22	1.28	2.96	0.99	121		CKD stage 1-2	woman
58	82	7.5		1.08	352	6.18	1.15	2.25	4.26	1	3.15	0.71	146	175	CKD stage 1-2	man
24	129	3.63	4.6	1.97	487	7.2	1.42	2.31	3.58	5.27	1.67	0.61	157	579	CKD stage 1-2	man
67	111	4.2		1.38	377	8.68	1.1	2.3	2.98	0.73	1.78	0.94	151	72.4	CKD stage 1-2	man
32	62	3.11	1.33	0.81	284	4.87	1.67	2.3	4.78	0.94	2.95	1.34	123	47.3	CKD stage 1-2	woman
44	141	3.11	1.92	1.33	443	9.6	1.13	2.23	5.46	1.46	3.85	1.21	146	766	CKD stage 1-2	man
40	83	4.2	23.9	2.06	414	5.78	1.27	2.14	7.08	2.95	4.7	1.37	119	3740	CKD stage 1-2	woman
73	124			1.79	431	8.53	0.91	2.27	4.14	1.49	2.66	0.8	117	26	CKD stage 1-2	man
70	92	2.42	3.14		278	14.75			7.13	2.11	4.75	1.86	144	235	CKD stage 1-2	woman
42	66	4.02	2.76	0.93	357	2.95	0.85	2.21	5.1	0.85	3.14	1.6	132	1920	CKD stage 1-2	woman
42	126	4.1	5.66	1.12	420	6.52	1.05	2.23	4.46	1.58	2.17	2.14	145	919	CKD stage 1-2	woman
54	94	2.54	2.47	1.2	399	8.63	0.88	2.24	6.04	3.62	4.06	1.26	150	3480	CKD stage 1-2	man
56	74	2.63	1.79	0.62	300	6.34	1.09	2.26	4.44	1.45	2.73	1.25	138	373	CKD stage 1-2	man
36	101	4.1				11	1.23	2.3	6.39	6.57	3.31	0.96	100	2030	CKD stage 1-2	woman
43	111	2.14	1.07	1.34	410	5.84	1.07	2.24	4.52	2.33	2.63	0.86	151	980	CKD stage 1-2	man
67	109	6.31	5.57	1.6	313	7.26	0.92	1.97	9.5	9.2	5.62	1.02	135	7140	CKD stage 1-2	man
48	90	2.9		1.07		5.5	1.16	2.09	4.27	0.73	2.3	1.66	116	36.9	CKD stage 1-2	woman
71	123	4.13		1.72		8.32	1.12	2.23					129		CKD stage 1-2	man
42	135	3.56	2.07	1.4	383	7.74	1.15	2.25	6.16	2.32	4.43	1.04	157		CKD stage 1-2	man
46	51	4.12		1.08	279	6.02	0.9	1.95	4.87	1.65	2.77	1.91	125		CKD stage 1-2	man
36	75	2.83	1.41	0.9	350	4.09	0.78	2.22	3.83	3.2	2.21	0.72	185	1310	CKD stage 1-2	man
37	110	3.56	5.28	1.22	539	3.58	1.25	2.39	4.81	2.88	2.82	1.12	153	273	CKD stage 1-2	man
46	113	3.79	4.48	1.36	355	4.74	1.13	2.03	4.12	0.62	2.63	1.57	129	1030	CKD stage 1-2	man
36	105	4.16	1.8	1.55	476	9.2	1.2	2.26	5.05	1.32	3.62	0.94	99	434	CKD stage 1-2	man
57	49	2.83		0.88	308	4.66	1.14	2.12	5.8	1.41	4.16	1.38	136		CKD stage 1-2	woman
38	131	2.86	1.32	1.49	432	7.19	1.15	2.09	3.99	0.73	2.33	1.44	120	2070	CKD stage 1-2	man
54	103	2.92	2.12	1.32	388	9.15	1.08	2.29	5.08	1.87	2.99	1.46	145	673	CKD stage 1-2	man
53	105	3.11	3.91	1.48	437	7.51	1.12	2.24	5.98	3.15	4.15	0.94	134	1180	CKD stage 1-2	man
57	50	3.26		0.7	326	5.9	1.56	2.02	4.88	1.11	3.57	1.25	116	869	CKD stage 1-2	woman
45	96	4.19	1.1	1.46	289	5.44	1.16	2.08	6.04	1.26	4.27	1.35	111	2070	CKD stage 1-2	woman
56	75	3.89	6.87	1.29	530	6.97	1.11	2.49	5.21	3.01	3.39	1.08	128	185	CKD stage 1-2	woman
35	121		1.45	1.5	622	9.45	1.59	2.4	2.93	0.71	1.56	1.03	90	691	CKD stage 1-2	man
69	70	5.89		1.69	223	4.3	1.55	1.96	8	1.84	5.75	2	92	2290	CKD stage 1-2	woman
50	108	3.59	2.52	1.68	347	6.96	1.1	2.33	7.34	5.58	4.74	1.07	127	1860	CKD stage 1-2	woman
26	122	3.87	3.6	1.48	603	5.81	1.32	2.33	4.39	2.06	2.68	0.92	130	762	CKD stage 1-2	man
66	90	4.23	13.5	1.71	312	5.12	1.14	1.83	11.56	9.48	8.28	1.42	129	8840	CKD stage 1-2	woman
67	110	3.01		1.55	374	7.99	0.96	2.13	3.27	1.6	2.06	0.76	124	49.5	CKD stage 1-2	man
46	107	3.32	2.66	1.14	428	6.32	1.16	2.2	4.82	1.12	3.32	1.45	149	818	CKD stage 1-2	man
45	119	3.32	2.45	1.58	423	5.71	0.88	2.17	5.08	2.44	3.3	1.2	150	2220	CKD stage 1-2	woman
54	81	3.3	6.71	1.1		5.67	0.86	2.13					114	136	CKD stage 1-2	woman
34	51	2.66	2.18	0.66	199	3.3	1.33	2.21	3.77	0.76	2.21	1.33	130	46.9	CKD stage 1-2	woman
74	111	4.43		1.46	329	5.63			6.15	2.99	4.54	1.02	136	2880	CKD stage 1-2	man
68	94	3.68	2.5	1.6	492	12.79	1.07	2.18	4.67	3.81	2.57	1.06	125	1280	CKD stage 1-2	man
72	80	4.3	5.33	1.21	330	9.16	1.02	2.26	5.85	0.9	4.39	1.22	134		CKD stage 1-2	man
72	98	6.01	1.27	1.38	296	11.27	1.11	2.01	7.68	2.04	5.69	1.33	169	8970	CKD stage 1-2	man
29	61	3.04	1.74	0.94	506	5.24	1.32	2.28	3.9	3.17	2.02	0.87	129	721	CKD stage 1-2	man
73	90	4.06	3.51		337	8.45	1.41	2.11	3.27	0.9	1.52	1.5	76	714	CKD stage 1-2	woman
30	137	4.41	1.83	1.76	318	6.64	1.41	2.19	6.25	2.88	4.46	1.02	121	2940	CKD stage 1-2	man
66	68	3.45	2.46	2.04		6.48	1.21	2.11					115	519	CKD stage 1-2	woman
39	101	3.24	1.01	1.25	503	9.07	1.3	2.04	4.54	1.05	3.11	1.34	101	1720	CKD stage 1-2	woman
37	52	3.67		0.8	336	4.41	1.41	2.24	5.18	0.87	3.24	1.59	127		CKD stage 1-2	woman
65	116	3.46	5.43	1.75	557	7.37	0.86	2.31	3.58	3.3	1.65	0.98	159	548	CKD stage 1-2	man
48	137	2.05		1.82	253	5.95	0.99	2.35	3.58	1.18	1.9	1.66	110	202	CKD stage 1-2	man
73	117	6.43	88.8		294	8.49			6.23	0.65	4.52	1.38	132	1940	CKD stage 1-2	man
30	110	3.3	3.7	1.78	607	7.6	1.06	2.35	4.14	2.83	2.46	0.81	159	627	CKD stage 1-2	man
38	125	2.83	2.08	1.02	448	6.98	1.04	2.28	2.52	0.43	1.31	1.13	133	1030	CKD stage 1-2	man
66	89	5.74		0.97	336	7.94	1.52	2.29	5.77	0.42	3.55	2.14	128		CKD stage 1-2	man
48	125	4.44	4.83	2.56	329	10.5	1.57	1.93	6.05	2.57	4.34	0.92	124	2520	CKD stage 1-2	man
53	126	4.99		2.12	619	18.29	1.14	2.62	4.52	6.14	2.26	0.7	165	46.6	CKD stage 1-2	man
56	56	3.02	1.69	0.7	336	5.34	1	2.15	4.17	1	2.7	1	138	941	CKD stage 1-2	man
42	111	3.61	3.26	1.6	475	8.56	1.1	2.34	6.35	3.05	4.32	1.21	161	1320	CKD stage 1-2	man
37	103	3.84	2.12	0.52	253	5.03	1.07	2.35	6.52	2.09	4.91	1.17	153	27.2	CKD stage 1-2	man
35	129	4.08	4.85	1.68	565	5.54	0.89	2.22	5.29	2.26	3.66	0.95	152	1570	CKD stage 1-2	man
67	48	2.85	2.03	0.95	412	4.81	1.06	2.1	5.11	3.73	2.8	1.07	128	155	CKD stage 1-2	woman
38	83	2.92	1.68	0.97	497	7.27	1.03	2.41	5.72	5.45	3.16	0.67	155	66.6	CKD stage 1-2	man
45	77	2.89	1.74	0.9	288	5.76	1.34	2.27	4.87	2.2	3.3	1.02	144	176	CKD stage 1-2	man
64	95	4.15	2.28	1.71	290	7.94	1.18	2.23	5.45	2	3.71	0.99	99	163	CKD stage 1-2	woman
40	114	4.61	2.07	1.9	446	13.97	1.14	1.96	2.53	1.22	1.28	0.76	83	1440	CKD stage 1-2	man
29	96	2.59	1.55	1.26	324	6.38	1.22	1.99	4.64	0.89	3.13	1.34	125	757	CKD stage 1-2	woman
56	59	3.98	2.22	0.89	280	5.12	1.5	2.14	4.94	1.07	3.45	1.23	117	1390	CKD stage 1-2	woman
72	116	4.37		1.6	371	8.9	0.88	1.99	4.75	3.13	2.72	1.04	122	3450	CKD stage 1-2	man
61	74	4.44		1.37	410	8.9	0.93	1.9	6.75	2.38	4.05	2.19	145		CKD stage 1-2	man
31	133	3.2	2.97	1.57	418	7.6	1.05	2.38	3.64	1.34	2.29	0.98	145	201	CKD stage 1-2	man
69	133	5.4	6.55	1.63	392	6.25	0.84	2.15	2.82	1.01	1.57	0.87	145	250	CKD stage 1-2	man
50	82	4	1.23	1.07	529	6.85	1.19	2.33	5.08	3.23	3.14	1.1	165	1050	CKD stage 1-2	man
40	88	3.41		2.3	468	5.13	1.45	2.02	5.49	3	3.38	1.03	92		CKD stage 1-2	woman
35	124	3.63	5.44	1.57	584	5.31	1.39	2.11	4.69	1.41	3.33	0.89	113	787	CKD stage 1-2	man
55	69	4.25	1.11	1.18	432	5.75	1.18	2.06	9.86	5.84	6.98	1.2	139	1020	CKD stage 1-2	man
64	129	3.81	5.83	1.5	339	6.65	0.94	2.12	4.28	0.99	3.04	1.09	138	1790	CKD stage 1-2	man
58	111	4.72	20.2		529	15.29	1.39	2.12					97	923	CKD stage 1-2	woman
74	130		4.12	2.21		12.86	1.09	2.14	4.87	0.82	3.19	1.05	133		CKD stage 1-2	man
33	115	3.62	2.47	1.5	342	7.71	1.17	2.08	6.65	1.65	5.13	1.09	93	220	CKD stage 1-2	woman
54	82	3.05	2.72	1.09	321	3.48	0.94	2.24	4.98	1.33	3.6	1.11	139	1210	CKD stage 1-2	woman
66	106			2.16	565	12.55	1.34	2.23	4	1.92	2.56	0.82	112		CKD stage 1-2	man
57	112		1.75	1.39	358	6.5	0.86	2.07	2.69	2.83	1.04	0.62	126	1410	CKD stage 1-2	man
64	131	4.6		1.65	477	7.8	0.81	2.04	4.54	0.8	3.2	0.97	150		CKD stage 1-2	man
61	110	5.42	5.98	1.2		5.74	1.02	1.85	4.85	2.34	3.28	1.05	122	4050	CKD stage 1-2	man
52	141	3.59	2.94	1.79	357	6.26	1.21	2	7.43	2.28	5.79	1.05	122	4220	CKD stage 1-2	man
40	101	3.9	1.84	1.13	401	7.33	1.38	2.25	6.25	1.59	4.12	1.6	123	326	CKD stage 1-2	woman
58	113	2.75		1.42	165	7.71	1.15	2.28	4.92	1.57	3.2	1.09	147		CKD stage 1-2	man
64	88	3.91	2.05	2.49	488	12.92	0.99	2.15	7.41	2.11	4.58	2.19	118	438	CKD stage 1-2	woman
64	48	7.47	4.86	0.79	288	4.45	1.11	1.94	8.33	2.44	6.06	1.64	136	6350	CKD stage 1-2	woman
56	42	3.95	1.2	0.69	272	6.42	1.35	1.93	7.94	3.15	5.96	1.02	134		CKD stage 1-2	woman
63	115	3.32		1.49	446	7.2			3.63	1.57	2.18	0.75	170	99.6	CKD stage 1-2	man
52	113	3.3	1.37	1.36	517	9.07	1.12	2.48	5.27	0.7	2.7	2.24	136	331	CKD stage 1-2	woman
26	97	4.33	5.39	1.05	369	5.81	1.19	2.1	6.22	1.35	4.27	1.7	103	2260	CKD stage 1-2	woman
67	77	4.3	3.35	1.36	410	5.1	1.13	2.2	5.71	2.68	3.91	0.83	123	296	CKD stage 1-2	woman
65	124	3.2		1.42	551	6.39	1.07	2.29	4.1	1.55	2.47	1.02	158	28.8	CKD stage 1-2	man
51	137	3.98		1.34	593	9.8	1.17	2.16					151	2770	CKD stage 1-2	man
66	125	4.01		1.61	618	11.7	1.28	2.27	3.5	2.68	1.63	1.17	145	667	CKD stage 1-2	man
34	83	3.26	1.47	1.83	354	7.43	1.04	2.3	5.7	1.08	3.68	1.68	115	666	CKD stage 1-2	woman
54	82	6.3	4.47	1.22	407	11.64	1.38	2.01	10.24	2.02	7.12	2.2	96	2200	CKD stage 1-2	man
64	70	5.28	10.1	1.16	347	4.02	1.18	2.3	4.67	1.28	3.21	1.03	139	200	CKD stage 1-2	woman
37	126	2.65	3.21	1.3	441	8.36	1.01	2.22	5.17	1.41	3.72	0.99	166	918	CKD stage 1-2	man
32	109	4.25	1.03	1.41	488	3.3	0.93	2.05	8.43	4.11	6.34	1.18	137	3720	CKD stage 1-2	woman
40	127	2.88		1.84	334	7.1	1.26	2.28	3.49	0.4	1.64	1.75	119	224	CKD stage 1-2	woman
30	84	2.71	1.62	1.22	438	5.45	1.06	2.3	5.94	1.46	4.47	1.3	183	511	CKD stage 1-2	man
36	74	3.59	1.87	1.02	505	4.32	1.05	2.23	5.69	4.77	3.52	1.01	172	2260	CKD stage 1-2	man
62	132	4.01	63.7	2.66	587	11.7	1.19	1.98	5.21	1.62	3.92	0.68	91	26.5	CKD stage 1-2	man
36	111	3.32	1.06	0.98	522	6.83	1.22	2.23	4.39	2.34	2.67	0.77	147	1300	CKD stage 1-2	man
23	42	3.23	1.93	0.58	279	2.93	1.49	2.22	3.75	0.8	1.58	1.87	120	901	CKD stage 1-2	woman
46	113	2.59	2.03	2.62	580	19.31	1.53	2.03	6.45	1.47	4.32	1.97	102	4020	CKD stage 1-2	man
53	109	3.74	4.46	1.38	451	8.66	1.23	2.27	6.67	1.29	5.34	1.27	133	274	CKD stage 1-2	man
34	71	3.24	6.23	0.92	508	4.61	1.33	2.29	4.23	1.66	2.6	0.95	152	144	CKD stage 1-2	man
30	103	3.66		1.68		6.65	1.06	2.19					131		CKD stage 1-2	man
59	102	4.9	6.6	2.56	343	11.6	1.13	2.46	4.73	1.2	3.41	0.89	127	28.8	CKD stage 1-2	woman
46	115	4.41	1.95	1.62	463	6.94	1.34	2.26	7.37	2.95	5.44	1.06	119	2310	CKD stage 1-2	man
74	66	4.83	2.94	1.02		5.8			5.46	1.52	3.46	1.7	127	774	CKD stage 1-2	woman
65	88	3.81	1.46	1.27	452	8.15	1.09	2.05	7.5	2.48	5.23	1.46	118	2790	CKD stage 1-2	woman
42	135	7.07	89.3	1.96	457	5.43	1.11	2.23	3.37	0.7	2.25	0.82	137	369	CKD stage 1-2	man
54	107	4.3	39.1	1.21	538	4.48	0.49	2.21	3.84	1.48	2.44	0.92	155		CKD stage 1-2	man
57	95	5.14	1.85	1.56	174	5.68	1.19	1.86	9.78	2.41	7.43	1.44	103	5760	CKD stage 1-2	woman
49	85	2.51	1.97	1.04	335	4.71	1.13	2.2	3.73	2.28	2.37	0.72	163	94.2	CKD stage 1-2	man
40	130	3.94	1.77	1.63	478	5.24	1.09	2.26	5.44	1.89	3.92	0.93	180	3540	CKD stage 1-2	man
61	105	3.98	2.98	1.4	322	8.64	1.2	2.26	6.16	1.08	3.62	2.25	110	486	CKD stage 1-2	woman
38	93	3.98	3.16	1.23	406	6.87	1.14	2.2	6.26	1.31	4.8	1.61	106	251	CKD stage 1-2	woman
58	120		5.08	2.07	299	9.19	1.09	2.12	4.37	1.49	2.77	1.22	134	1310	CKD stage 1-2	man
58	91	6.31	3.32	1.74	253	9.66	1.42	2.03	5.34	0.8	3.35	2	102	8530	CKD stage 1-2	woman
27	122	3.65	6.62	1.5	381	6.45	1.53	2.13	3.44	1.65	2.19	0.98	101	1010	CKD stage 1-2	man
28	99	4.36	1.32	0.84	415	6.06	1.37	2.12	2.98	1.59	1.76	0.8	152	476	CKD stage 1-2	man
74	135	6.73	19.7		325	9.11	1.51	2.01	4.98	1.08	4.48	0.98	95	7810	CKD stage 1-2	man
72	112	4.06	9.58	1.52	562	9.75	1.2	2.26	4.01	2.25	2.51	0.84	132	42.9	CKD stage 1-2	man
25	107	2.9	1.56	1.18	334	5.04	1.16	2.21	3.77	0.81	2.16	1.45	120	1090	CKD stage 1-2	man
61	49	4.67	2.84	0.9	247	5.01	1.28	2.18	6.81	2.59	4.99	1.4	138	7510	CKD stage 1-2	woman
30	151	3.55	1.08	1.36	324	6.35	1.27	2.22	4.52	1.14	3.05	0.96	155	1600	CKD stage 1-2	man
62	128	5.06	10.7	1.54	524	6.11	1.36	1.89	7.68	9.44	3.23	0.97	133	961	CKD stage 1-2	man
62	123	4.3			386	9.64	1.19	2.01	5.82	2.09	3.93	1.1	94		CKD stage 1-2	man
42	55	4.76	1.39	0.71	299	4.08	1.15	2.07	5.33	3.13	3.27	0.93	143		CKD stage 1-2	woman
40	130	2.72	1.01	1.3	524	7.11	1.08	2.18	5.5	1.71	2.97	1.81	156	344	CKD stage 1-2	man
35	105	2.91	2.85		560	7.41	1.46	2.05	4.24	1.09	2.78	1.11	154	625	CKD stage 1-2	man
62	122	4.16	2	2.28	342	11.89	1.04	2.21	5.03	3.24	3.31	0.91	131		CKD stage 1-2	man
51	44	4.79	5.86	0.76	390	3.07	1.24	2.16	6.33	2.38	4.38	1.31	124	752	CKD stage 1-2	woman
32	107	3.13	2.47	1.75	550	6.39	1.31	2.33	4.38	1.32	2.97	0.71	134		CKD stage 1-2	man
39	55	2.54	1.65	0.97	386	5.74	1.18	2.19	4.93	0.98	3.6	0.9	132	1150	CKD stage 1-2	woman
36	102	4.83	9.34	1.16	489	5.98	1.44	2.22	5.19	1.82	3.76	0.84	133	56.9	CKD stage 1-2	man
55	107	6.05	3.13	1.68	436	6.68	1.46	2.14	6.59	4.86	4.24	1.22	136	2600	CKD stage 1-2	woman
35	112	2.57	2.64	1.3	482	6.4	1.32	2.19	3.04	1.82	1.89	0.65	171		CKD stage 1-2	man
44	94	3.79	1.43	1.34	305	6.89	1.31	2.05	3.82	1.02	1.88	1.57	118		CKD stage 1-2	woman
55	127	3.95	1.16	1.46	413	7.03	1.43	2.08	4.86	1.59	3.46	0.91	110	3820	CKD stage 1-2	man
54	74	4.1	2.14	0.99	384	5.12	1.29	2.01	9.42	4.3	7.41	1.19	144	6930	CKD stage 1-2	man
37	98	3.66	1.57	1.16	344	4.81	1.05	2.28	3.98	0.86	2.41	1.27	146	766	CKD stage 1-2	man
44	111	2.88	2.6	1.56	402	7.16	1.09	2.35	4.5	1.2	2.74	1.46	188	67.5	CKD stage 1-2	man
38	93	3.96	1.39	1.08	399	6.37	1.47	2.04	4.36	0.97	2.14	2.04	118	1350	CKD stage 1-2	woman
48	99	5.62	1.84	1.81	285	7.28	1.5	1.89					90		CKD stage 1-2	woman
49	77	3.68	3.2	1.31	311	7.86	0.98	2.21	4.78	1.5	3.34	0.86	147	945	CKD stage 1-2	man
37	113	2.86	3.13	1.17	646	5.38	1.24	2.35	4.88	1.75	3.54	0.84	167		CKD stage 1-2	man
61	84	2.9	3.35	0.95	423	4.96	0.87	2.11	5.48	2.31	3.7	1.11	172	147	CKD stage 1-2	man
36	130	2.16		1.56	496	8.47	1.04	2.4	2.91	0.9	1.55	1.04	123	29.3	CKD stage 1-2	man
37	86	2.86	5.74	1.55	484	8.69	1.1	2.3	5.54	8.1	2.46	0.85	157	1060	CKD stage 1-2	woman
50	148	4.44	32	2.78	504	10.35	1.5	1.67	7.22	2.26	5.49	0.75	107	9210	CKD stage 1-2	man
68	106	3.04	2.4	1.3		6.7	0.85	2.28	3.75	1.5	2.29	1.15	142	51.2	CKD stage 1-2	man
35	168	3.5		2.41	392	9.52	1.06	2.2	4.67	1.32	2.57	1.63	131	660	CKD stage 1-2	man
40	137	7.72	36.4	1.62	366	6.8	1.48	2.04	4.39	1.15	3.03	0.95	138	3020	CKD stage 1-2	man
70	110	4.17	74.7	1.87	435	5.56	0.66	2.12	4.64	1.22	3.23	1.01	151		CKD stage 1-2	man
25	79	2.67	1.85	1.1	359	5.79	1.35	2.32	4.93	1.21	3.22	1.1	162	464	CKD stage 1-2	man
35	117	3.48	1.38	2.01	414	8.94	1.3	2.29	4.52	1.52	2.74	1.31	113	1050	CKD stage 1-2	woman
31	63	2.92	1.2	1.1	255	3.87	1.13	2.12	5.72	2.38	3.62	1.41	126	5550	CKD stage 1-2	woman
52	127	5.22	25.6	1.8	447	5	0.86	2.13	8.33	9.87	4.41	1.08	122	3190	CKD stage 1-2	man
59	139	4.01	6.46	1.64	208	6.31	0.69	2.12	3.69	1.84	2.32	0.56	111	97.6	CKD stage 1-2	man
30	113	3.31	1.9	1.29	507	7.21	1.5	2.51	5.04	3.99	3.02	0.89	171	1670	CKD stage 1-2	man
55	64	3.44	2.17	0.97	347	7.11	1.06	2.09	5.18	1.21	3.74	1.26	103	871	CKD stage 1-2	woman
28	124	4.6	9.73	1.39	395	6.11	1.41	2.19	4.69	1.26	3.45	1.03	116	2050	CKD stage 1-2	man
66	119	3.61		1.75	424	14.93	1.19	2.24	5.39	3.89	3.51	0.87	118	502	CKD stage 1-2	man
48	116	6.92	71.2	1.42	636	8.08	1.15	2.29					113		CKD stage 1-2	man
57	105	6.09	2.01	1.43		6.58	1.16	1.98	8.31	5.59	5.42	1.06	133	4860	CKD stage 1-2	man
57	132	5.92		1.87	285	6.73	1.08	2.23	5.05	2.16	3.64	0.8	142	1040	CKD stage 1-2	man
69	110	5.88	4.41	1.68	469	8.75	1.25	2.14	5.49	1.08	4.1	1.19	120	4630	CKD stage 1-2	man
28	78	2.88	1.34	1.08	524	6.08	1.34	2.02	3.69	0.45	2.84	1.12	145	4490	CKD stage 1-2	man
61	82	3.52	6.88	1.4	576	8.61	1.15	2.4	6.43	1.8	4.08	1.82	140	109	CKD stage 1-2	woman
39	99	3.32	1.26	1.23	386	4.58	1.44	2.18	5.85	4.59	3.58	0.8	133	7750	CKD stage 1-2	man
53	67	3.41	2.19	1.04	241	3.57	0.99	2.27	4.57	2.02	2.73	1.17	124	91.5	CKD stage 1-2	woman
55	114	3.39	1.58	1.47	327	5.52	1.05	2.19	5.36	5.36	2.92	1.02	171	338	CKD stage 1-2	man
69	66	3.46		1	318	5.83	1.2	2.2	4.98	1.25	3.65	1.02	154		CKD stage 1-2	man
29	112	3.05	2.6	1.33	511	5.66	1.51	2.22	4.99	2.63	3.26	0.99	137	1020	CKD stage 1-2	man
43	108	2.65	1.44	1.39	412	8.79	0.98	2.22	4.36	1.4	2.83	0.97	174	39.2	CKD stage 1-2	man
69	103	4.04	2.1	1.34	278	5.59	1.18	2.13	4.79	3	2.69	1.14	128		CKD stage 1-2	woman
55	120	3.44	3.74	1.51	396	13.42	1.17	2.45	5.36	2.59	3.7	0.98	153		CKD stage 1-2	man
55	116	4.76	21.3	1.76	407	6.78	1.06	2.39	6.57	1.72	4.71	1.28	150	395	CKD stage 1-2	woman
65	110	4.39	1.23	1.28	314	3.97	1.03	2.34	4.25	3.02	1.54	1.5	160	1350	CKD stage 1-2	man
40	121	4.09	2.9	1.26	411	8.33	1.07	2.32	3.63	2.16	2.38	0.81	128	1450	CKD stage 1-2	man
39	82	5.06	6.46	1.07	148	5.41	1.13	2.13	4.8	1.5	3.23	1.2	135		CKD stage 1-2	woman
65	140	3.97	2.39	2.46	487	7.02	1.29	2.23					120	1590	CKD stage 1-2	man
49	99	2.66	1.52	1.75	367	8.39	1.23	2.08					125	843	CKD stage 1-2	woman
33	130	3.91		1.65	299	6.25			4.64	1.64	3.07	1.08	147		CKD stage 1-2	woman
36	61	4.74	4.15	0.78	401	4.04	1.18	2.19	4.01	4.07	2.29	0.6	135	1440	CKD stage 1-2	man
58	138	4.67	6.66	1.57	558	14.19	1.12	2.07	6.55	1.93	5.13	1.03	128	1650	CKD stage 1-2	man
36	108	3.98	2.87	0.98	370	10.42	1.1	2.18	5.16	1.04	4.09	1.08	135	2810	CKD stage 1-2	man
23	104	4.07	6.5	1.37	499	5.83	1.41	2.31	4.98	6.16	2.69	0.78	176	2030	CKD stage 1-2	man
25	50	3.33	3.19	0.89	365	3.72	1.26	2.17	3.94	4.2	1.91	0.97	159	855	CKD stage 1-2	man
45	151	3.09	2.7	1.71	443	7.94	1.07	2.25	3.85	1.18	2.52	1.08	142	652	CKD stage 1-2	man
64	61	3.39	2.97	1.02	445	4.41	1.25	1.92	4.4	1.87	3.03	0.88	129	4140	CKD stage 1-2	man
56	99	3.56	4	2.19	325	13.88	1.3	1.9	8.95	3.46	6.52	1.59	78	9670	CKD stage 1-2	woman
48	88	3.43		1.1	349	7.37	1.05	2.21	3.34	2.94	1.93	0.74	131	132	CKD stage 1-2	woman
64	127	4.25		2.34	464	9.53	1.41	2.11	2.89	1.25	1.56	0.88	91	1850	CKD stage 1-2	man
49	57	4.72	6.35	1.32		5.57	0.96	2.03					126	480	CKD stage 1-2	woman
35	107	3.08	2.23	0.92	351	4.15	1.13	2.43	5	1.51	3.24	1.37	156		CKD stage 1-2	man
28	87	3.41	1.77	1.35	280	6.29	1.04	2.01	3.83	0.68	1.88	1.63	99	267	CKD stage 1-2	woman
38	111		48.4	1.29	455	4.43	1.14	2.33	4.24	1.58	2.82	0.75	133	86.3	CKD stage 1-2	man
62	138	5.34	20.8	1.84	337	7.3	0.94	2.16	5.98	1.33	4.31	1.42	130	5620	CKD stage 1-2	man
58	78	4.97	2.63	0.94	326	5.03	1.12	2.3	4.86	2.69	3.34	0.89	158	414	CKD stage 1-2	man
31	49			0.8	375	4.95	1.15	2.12					132	595	CKD stage 1-2	man
39	87	2.94	1.68	0.9	433	4.62	1.07	2.36	5.52	3.78	3.73	0.96	147	255	CKD stage 1-2	man
69	136	5.8	7.12	1.63	620	12.33	1.02	2.08	4.49	1.06	3.2	0.93	107	3010	CKD stage 1-2	man
57	82	3.15	2.99	0.86	492	5.68	1.04	2.04	3.57	2.31	2.08	1.14	148	529	CKD stage 1-2	man
53	149		1.82	2.34	542	9.38	1.3	2.12					80	811	CKD stage 1-2	man
41	72	3.26	2.4	1.2	437	5.72	1.4	2.32	4.56	1.28	2.88	1.39	114	309	CKD stage 1-2	woman
69	101	7.15	18.4	1.7	324	3.83	1.12	2.16					118	9110	CKD stage 1-2	woman
28	94		22.4	1.06	562	5.35	1.3	2.49	5.55	1.16	3.65	1.18	139	2070	CKD stage 1-2	man
64	136	4.24		1.6	410	8.47	1.14	2.16	6.56	3.39	4.01	1.28	141	391	CKD stage 1-2	man
68	115	7.3	5.09	2.08	363	8.69	1.46	1.8	6.91	2.09	5.28	1.1	107	4970	CKD stage 1-2	man
46	128	6.65	3.44	2.03	333	7.38	1.24	2.01	6.19	3.27	3.73	1.41	136	6160	CKD stage 1-2	man
41	132				425	7.47	1.07	2.31	4.68	1.33	3.06	1.35	156	71.3	CKD stage 1-2	man
63	112	5.4	3.38	1.78	499	8.9	1.33	2.23	5.87	2.03	4.12	1.33	110	3840	CKD stage 1-2	man
55	139	6.16	3.36	1.95	432	9.57	1.1	2.23	6.64	8.73	2.78	0.94	151	5020	CKD stage 1-2	man
55	129	3.12	1.25	1.69	539	7.87	1.15	2.04	3.9	1.12	2.95	0.81	149		CKD stage 1-2	man
37	101	3.86	9.18	1.14	545	6.94	1.02	2.31	4.31	1.73	2.73	1.03	129	689	CKD stage 1-2	woman
37	107	3.84	2.9	1.52	298	5.29	1.33	2.2	4.82	3.43	2.96	0.77	135	1680	CKD stage 1-2	woman
38	114	3.6		1.26	526	6.58	1	2.14	3.91	3.62	2.14	0.84	166		CKD stage 1-2	man
66	79	3.46	2.01	1.24	286	8.33	1.31	2.36	6.8	1.46	4.69	1.61	139	368	CKD stage 1-2	woman
25	162	4.6	8.51	1.92	657	11.08	1.27	2.19	5.73	1.89	4.3	0.79	134	1430	CKD stage 1-2	man
67	121	4.87	3.98	2.05	314	6.34	0.99	1.86	6.65	2.23	4.79	1.33	133	6210	CKD stage 1-2	man
65	108	3.98	3.51	1.51	475	10.29	1.18	2.15	5.21	2.33	3.36	1.02	124	2620	CKD stage 1-2	man
56	77	3.43		1.25	248	6.78	1.15	2.27	4.28	1.64	3	0.77	132	30.7	CKD stage 1-2	man
56	106	8.92	8.01	1.74	234	8.27	1.5	1.92	9.11	3.45	7.37	0.95	108		CKD stage 1-2	woman
32	104	4.86	3.9	1.66	500	7.59	1.07	2.25	6.14	2.72	3.96	1.31	118	1050	CKD stage 1-2	man
32	127	3.48	4.35	1.42	265	6.35	1.29	2	3.97	1.33	2.46	0.83	76	362	CKD stage 1-2	woman
31	127	4.43	3.98	1.88	546	7.68	1.36	2.1	3.41	1.69	2.2	0.79	109	1490	CKD stage 1-2	woman
58	52	3.5		0.97	384	4.84			5.55	0.93	4.25	1.2	153		CKD stage 1-2	woman
61	95	4.9	12.3	1.47	490	3.37	1.12	2.35	6.4	2.43	4.08	1.3	143	1000	CKD stage 1-2	woman
42	45	3.77	7.95	0.73	263	3.78	1.06	2.12	4.59	1.08	2.03	2.26	110	2880	CKD stage 1-2	woman
43	48	2.91	6.57	0.67	394	4.78	0.77	2.27	5.36	2.65	3.7	1.1	132	123	CKD stage 1-2	woman
62	66	4.81	3.77	1.13		4.29	1.33	2.06					111	566	CKD stage 1-2	woman
32	128	3.74	2.54	2.08	457	7.93	1.26	2.25	4.99	2.01	3.55	0.94	175	3450	CKD stage 1-2	man
65	84	3.3	3.4	0.98	428	6.33	1	2.35	4.36	6.27	1.67	0.78	164	76.2	CKD stage 1-2	man
55	87	4.62	2.69	1.61	246	5.2	1.32	1.91	9.05	1.45	7.1	1.95	96	6200	CKD stage 1-2	woman
35	115	3.13	1.38	1.42	536	7.61	1.24	2.14	4.54	4.44	2.85	0.65	156	1270	CKD stage 1-2	man
43	104	5.34	10.4	1.53	331	5.57	0.99	2.33	5.89	1.7	3.83	1.49	137	936	CKD stage 1-2	woman
30	122	3.16	2.21	1.37	451	5.95	1.07	2.16	4.84	2.29	2.26	1.36	123	77.2	CKD stage 1-2	man
32	138	4.66	1.48	2.29	464	7.63	1.34	2.29	5.75	2.96	3.93	0.98	150	2790	CKD stage 1-2	man
45	111	3.24	2.3	1.24	350	6.17	0.99	2.03	4.74	0.78	3.26	1.34	126		CKD stage 1-2	woman
33	152	5.92	12.8	1.4	465	9.15	1.65	2.27	5.77	4.87	3.03	1.12	134	4100	CKD stage 1-2	man
27	103	2.77		1.65	546	9.8	1.57	2.35	4.77	0.99	2.53	1.42	126	1960	CKD stage 1-2	man
33	95	4.37	2.36	1.74	559	7.46	1.63	2.34	4.65	6.1	1.97	0.89	113	1910	CKD stage 1-2	woman
46	128	3.57	2.92	1.34	411	5.01	0.71	2.17	5.2	3.31	2.99	0.89	138	860	CKD stage 1-2	man
45	144	3.69	1.75	1.87	405	4.48	0.99	2.38	4.13	2.01	2.64	0.81	158	731	CKD stage 1-2	man
52	140	4.51	1.99	2.4	469	6.58	1.63	2.11	4.93	1.83	3.23	0.95	110	4330	CKD stage 1-2	man
50	91	5.47	4.69	1.66	249	8.56	1.16	1.91	7.72	2.94	5.87	1.08	94	1510	CKD stage 1-2	woman
39	116	2.39	1.73	1.02	478	5.41	1.06	2.21	6.08	2.52	4.26	0.87	156	613	CKD stage 1-2	man
49	90	5.14	1.77	2.13	292	7.54	1.58	1.81	8.08	3.01	5.98	1.17	120	6150	CKD stage 1-2	woman
42	105	3.21		1.73	422	8.21	1.36	2.29	3.91	1.78	2.53	0.78	131		CKD stage 1-2	man
37	96	4.77	1.79	2.65	656	16.19	1.4	1.99	5.27	2.41	3.72	1.09	113	2140	CKD stage 1-2	woman
36	81	3.3	1.39	0.66	488	6.02	1.05	2.31	5.72	2.9	3.76	1.22	152	240	CKD stage 1-2	man
54	146	3.76		1.49	341	10.95	1.01	2.19	4.75	4.76	2.7	0.93	135	703	CKD stage 1-2	man
51	93	3.46	1.33	1.18	371	4.83	0.93	2.18	5.13	1.81	3.23	1.39	149	1130	CKD stage 1-2	man
32	156	3.28	2.03	1.71	418	7.12	0.99	2.23	3.51	4.14	1.46	0.84	129	1960	CKD stage 1-2	man
26	114	3.97	2.79	1.35	550	5.15	1.06	2.18	5.11	3.15	3.21	0.96	176	1440	CKD stage 1-2	man
68	51	2.87		1.1	321	5.57	1.16	2.22	5.03	1.47	3.48	1.15	114		CKD stage 1-2	woman
63	113	6.87	1.85	2.03	245	3.94	0.94	1.91	8.38	4.67	6.19	0.72	140	6710	CKD stage 1-2	man
63	47	3.77	4.1	0.93	255	3.55	1.28	2.46	3.75	1.28	2.73	0.73	144	134	CKD stage 1-2	man
37	108	2.88	2.13	1.03	482	5.8	1.04	2.18	4.97	2.05	3.05	0.8	167	719	CKD stage 1-2	man
41	151	3.31	2.1	1.66	411	8.4	1.12	2.34	3.62	3.02	2.09	0.84	163	1980	CKD stage 1-2	man
44	95	3.37	7.33	1.4	441	9.06	1.08	2.37	5.42	4.43	3.43	1.06	158	981	CKD stage 1-2	man
39	122	4.59	3.17	1.41	485	7.9	0.85	2.12	4.21	6.97	1.46	0.72	102	1020	CKD stage 1-2	man
28	156	3.96	2.4	1.88	567	9.05	1.21	2.27	4.27	2.05	3.11	0.74	141	644	CKD stage 1-2	man
69	90	3.1	1.56	1.41	257	7.34	1.27	2.1	3.96	0.75	2.68	1.44	96	346	CKD stage 1-2	woman
62	89	3.48		2.42		9.08	0.86	2.2					95		CKD stage 1-2	woman
42	100	3.8	1.95	1.56	325	8.3	1.41	2.38	4.31	1.83	2.85	0.95	115	1170	CKD stage 1-2	man
72	86	4.69		1.35	357	8.65	1.12	2.39	5.16	3.04	3.38	0.75	129	421	CKD stage 1-2	woman
40	92	3.93		1.19	585	6.57	1.22	2.28	3.07	1.25	2.05	0.82	153		CKD stage 1-2	man
31	66	3.57	7.73	0.83	473	5.15	1.1	2.35	6.51	2.61	4.33	1.31	161	459	CKD stage 1-2	man
33	131	4.49	7.45	1.75	346	8.21	1.08	2.21	4.41	0.84	2.95	1.2	159	981	CKD stage 1-2	man
49	103	4.52	2.71	1.94	284	8.74	1.31	1.99	4.76	1.16	3.26	0.86	98	3970	CKD stage 1-2	woman
27	113	3.77	10.1	1.43	460	7.05	1.34	2.15	4.37	1.29	2.93	0.93	137	2030	CKD stage 1-2	man
30	54	3.24	5.65	1.18	559	4.02	1.1	2.21	5.99	3.22	4.26	0.92	164	1030	CKD stage 1-2	man
47	82	3.25	3.81	0.92	396	4.82	1.16	2.13	5.88	3.3	3.89	1.34	143	695	CKD stage 1-2	woman
32	110	4.36	6.92	1.9	388	7.9	1.48	1.83					73		CKD stage 1-2	woman
47	119	4.24	1.92	1.31	380	8.69	1.17	2.17	4.55	1.82	3.14	0.85	91	2060	CKD stage 1-2	man
46	105	3.16	1.66	1.91	370	6.71	1.2	2.36	4.22	1.52	2.94	1.02	128	583	CKD stage 1-2	woman
28	120	3.38	2.38		582	6.94	1.46	2.29	6.25	1.95	4.7	1.29	161	929	CKD stage 1-2	man
39	122	3.34	1.1	1.58	327	9.7	1.46	1.82	7.86	1.7	5.82	1.02	138	5290	CKD stage 1-2	man
54	103	3.43	5.76	1.31	505	6.57	0.74	2.22	4.12	5.11	1.99	0.96	139	917	CKD stage 1-2	man
48	138	3.34	2.35	1.65	482	10.92	1.01	2.3	6.26	2.75	4.51	1.14	153	1690	CKD stage 1-2	man
44	124	3.37	2.19	1.53	353	7.69	0.68	2.35	3.65	2.19	2.25	0.8	133	289	CKD stage 1-2	man
42	127	3.46	5.35	1.53	406	5.25	1.16	2.13	4.69	1.06	3.16	1.1	160	1300	CKD stage 1-2	man
63	108	6.65	34.5	2.03	329	7.88	1.14	2.09	4.84	1.71	3.04	1.12	116	1960	CKD stage 1-2	man
46	41	2.58		0.57	284	3.78	1.19	2.23	3.89	2.32	2.44	0.85	138	239	CKD stage 1-2	woman
32	131	4.16	4.81	1.75	635	6.84	1.19	2.23	3.57	1.62	2.22	0.74	151	407	CKD stage 1-2	man
33	49	3.83	1.31	0.86	400	2.68	1.23	2.16	6.82	2.3	5.1	1.38	131	1430	CKD stage 1-2	woman
37	111	3.77	0.2	1.89	490	7.83	1.18	2.3	6.96	3.56	4.94	1.29	175	534	CKD stage 1-2	man
28	62	3.74	5.68	0.83	354	6.78	1.2	2.2	4.57	0.81	3.03	1.32	136	1290	CKD stage 1-2	woman
36	82	3.34	3.76	0.87	595	5.6	1.41	2.23	3.93	1.62	2.76	1.03	140	1460	CKD stage 1-2	man
46	127	4.51	4.58	2.58	343	9.37	1.34	1.84	6.83	2.87	4.82	1.5	107	2150	CKD stage 1-2	man
41	110	5.81	3.11	1.74	552	14.22	1.62	1.87	8.4	2.74	6.41	1.11	69	3590	CKD stage 1-2	man
65	48	3.53	13.2	1.23	202	4.06	0.87	2.18	5.47	1.01	2.75	1.55	120	85.6	CKD stage 1-2	woman
44	93	3.7	4.66	1.17	208	5.39	1.01	2.15	5.25	5.17	2.74	0.96	132	457	CKD stage 1-2	woman
64	99	4.32	3.93	1.4	473	9.87	1.73	2.21	5.83	1.57	4.26	1.13	98	2660	CKD stage 1-2	woman
51	105	4.33		0.9	462	5.32	1.24	2.09	4.29	1.9	2.91	0.96	142		CKD stage 1-2	man
64	61	3.82	4.04	1.14	340	6.52	1.11	2.21	6.1	3.84	4.27	0.79	154	1550	CKD stage 1-2	man
68	109	3.96	78.8	2.05	403	13.64	1.24	1.75	3.36	1.29	2.36	0.53	129	1480	CKD stage 1-2	man
47	126	4.63	3.02	2.05	306	7.73	1.36	1.77	8.02	1.89	3.68	1.53	98	8690	CKD stage 1-2	man
31	141	5.9	30.3	1.75	475	7.85	1.39	2.25					106		CKD stage 1-2	man
55	112	7.58		1.16	340	8.21	0.99	2.32	5.76	1.36	4.29	1.24	139		CKD stage 1-2	man
43	128	4.36	1.9	1.72	293	7.21	0.82	2.23	3.95	1.86	2.5	0.97	119	1190	CKD stage 1-2	man
50	120	4.74	2.87	1.61	393	11.78	1.36	1.88	4.7	0.71	3.18	1.17	99	3620	CKD stage 1-2	man
57	85	6.48	3.97		207	9.51	0.72	1.83	11.91	8.4	7.55	1.47	112	9330	CKD stage 1-2	woman
28	123	2.31	1.38	1.14	427	8.86	1.25	2.23	5.34	3.16	3.5	0.98	145	3930	CKD stage 1-2	man
63	103	3.32	1.12	2.31	485	8.55	0.82	2.26	5.06	4.75	2.4	1.12	115	35.8	CKD stage 1-2	woman
39	121	3.51	1.43	1.52	592	8.64	1.3	2.26	7.68	1.25	5.63	1.26	124	820	CKD stage 1-2	woman
35	116	3.02	3.16	1.23	434	7.54	1.18	2.44	4	1.21	2.59	1.15	167	277	CKD stage 1-2	man
30	132	3.98		2.36	408	8.63	1.17	2.17	4.17	2.05	2.39	1	120	2890	CKD stage 1-2	man
38	140	5.74	1.82	2.07	415	15.68	1.23	2.15	7.56	3.85	5.37	1.13	101	1480	CKD stage 1-2	man
73	85	5.27	17.9	2.61	217	6.84	1.17	2.01	3.64	1.76	2	0.98	92	2370	CKD stage 1-2	woman
67	131	3.58	3.3	1.69	344	9.94	1.18	2.06	4.63	2.23	3.18	1.02	109	2760	CKD stage 1-2	man
64	106	4.97		1.31	413	7.97	1.17	2.27	4.04	1.33	2.76	1.08	104	1190	CKD stage 1-2	man
28	60	3.76	2.32	0.86	367	4.21	1.24	2.22	5.09	0.84	3.54	1.05	116	564	CKD stage 1-2	woman
60	94	3.32	4.2	2.65	250	14.23	0.95	1.92					71		CKD stage 1-2	woman
44	140	2.78		1.11	398	4.39			5.99	3.06	4.2	1			CKD stage 1-2	man
65	77		2.96	1.82	430	8.19	1.49	2.33	6.28	6.17	3.52	0.79		47.9	CKD stage 1-2	woman
47	93	3.3				8.9	1.3	2.26	5.4	1.72	2.8	1.26		159	CKD stage 1-2	man
22	121	2.59		1.71	408	5.8	1.39	2.27	4.07	0.57	2.65	1.27			CKD stage 1-2	woman
64	99			1.13	268	7.37			2.94	1.62	1.53	0.79		68	CKD stage 1-2	man
