# Supplementary material for: Development and validation of early-stage and progression prediction models for chronic kidney disease: a retrospective study
Source: PeerJ. 2026 Mar 16;14:e20931. doi: 10.7717/peerj.20931 (PMC13001659; doi:10.7717/peerj.20931)
Supplement: Supplemental Information 4 [file peerj-14-20931-s004.csv]

number	stage	gender	eGFR	FIB	UA	P	Ca	TG
96	5	1	10.89134644	4.3	482	1.56	1.8	0.26
907	3	2	17.66588922	4.16	378	1.51	2.19	0.29
284	4	1	12.57771279	3.83	365	1.59	2	0.3
656	5	1	34.56461545	5.07	490	1.07	2.13	0.33
900	4	1	79.34622012	2.87	580	1.1	2.2	0.33
2333	5	1	3.709402662	3.51	568	2.86	1.97	0.34
1686	4	1	22.71259843	0.68	487	0.98	2.13	0.34
1602	2	1	43.48849351	7.38	561	0.83	2.16	0.34
115	5	2	8.904789065	3.73	185	1.82	1.71	0.35
905	5	1	7.87204086	2.87	420	1.51	1.92	0.35
543	5	1	24.81881277	3.97	220	2.21	1.8	0.36
2343	5	1	8.066512675	3.43	419	1.84	1.56	0.39
460	3	2	45.43833934	2.88	334	1.26	2.28	0.4
875	4	1	24.68460264	4.39	455	1.77	2.08	0.41
1531	2	1	78.83966235	5.74	336	1.52	2.29	0.42
1397	5	1	5.940976552	4.22	372	1.29	1.2	0.43
844	3	1	63.65230133	2.83	448	1.04	2.28	0.43
1361	5	1	10.10348729	2.28	243	1.71	1.41	0.44
197	5	1	4.710974481	5.46	379	2.97	1.95	0.44
2376	4	2	26.17616641	3.92	347	1.4	2.16	0.44
2055	5	1	13.29237463	4.68	515	1.32	2.22	0.44
895	5	2	9.302748502	3.03	537	1.67	1.53	0.45
617	1	1	118.8722599	2.88	524	1.34	2.02	0.45
948	5	2	9.785750373	2.8	424	2.16	1.88	0.46
1086	5	1	4.14181036	4.77	641	2.33	1.48	0.47
111	4	2	45.15463229	2.73	397	1.13	2.16	0.47
94	4	1	14.39557929	5.28	391	1.34	1.56	0.48
773	5	1	2.975310832	5.21	470	2.69	1.67	0.48
1917	5	2	10.78625759	3.41	342	1.76	2.14	0.48
1222	5	2	5.435157761	3.97	236	2.46	1.81	0.49
1927	5	1	11.52228158	4.02	726	1.48	1.98	0.49
1422	3	1	54.54769402	2.76	310	1.22	2.17	0.49
442	4	2	10.81227257	3.16	236	1.31	1.61	0.5
242	4	1	20.89596229	2.39	424	1.45	2.02	0.5
2167	5	1	4.742495252	4.5	459	2.11	2.02	0.5
998	5	1	5.077037435	2.11	709	2.87	1.71	0.51
1862	5	1	7.693656529	3.03	254	0.84	2.13	0.51
1115	5	1	3.183849252	4.08	424	2.19	1.22	0.52
1809	5	2	16.17353039	3.36	504	1.67	2.14	0.52
1591	5	1	3.488279672	2.68	533	2.42	1.13	0.53
1552	5	1	11.22808568	4.66	257	1.07	2	0.53
315	3	1	37.35172011	3.2	265	0.87	2.11	0.53
2173	5	1	11.03500649	5	366	1.35	2.16	0.54
1709	5	1	3.764510441	3.8	548	1.71	1.75	0.55
490	5	1	10.17975219	7.5	505	1.74	1.92	0.56
1097	5	1	16.57370817	3.3	529	1.69	1.99	0.56
1608	5	1	16.10199194	2.13	424	1.56	2.14	0.56
1974	5	1	5.896222068	5	279	2.27	2.25	0.56
1745	5	1	5.500526746	3.75	460	2.2	1.57	0.57
1829	4	1	10.0196725	4.13	547	2.06	1.6	0.57
1132	5	1	21.30433476	6.65	254	1.04	1.8	0.57
2017	5	1	9.215580836	4.33	418	1.73	1.83	0.57
1802	5	1	7.200041909	5.01	393	1.56	1.87	0.57
1968	4	1	9.733828286	2.92	442	2.01	1.97	0.57
1444	2	2	54.66975953	2.59	408	1.39	2.27	0.57
348	5	1	2.296746267	4.32	866	2.95	1.89	0.58
2116	5	1	4.301091604	5.07	329	1.84	2.12	0.58
619	5	2	2.876746097	4.21	536	2.39	1.9	0.59
1130	5	1	10.36741549	5.9	412	1.55	2.03	0.59
784	2	1	67.69238277	2.71	424	0.76	2.21	0.59
1483	5	1	6.488926007	2.69	462	2.08	1.06	0.6
1705	5	1	4.497435689	4.44	290	1.9	1.64	0.6
955	5	1	9.110561123	4.61	431	1.71	1.87	0.6
710	2	2	82.05919684	3.5	338	1.48	2.05	0.6
2265	5	1	6.363083085	4.3	311	2.21	1.36	0.61
2324	4	2	12.30705143	4.18	531	1.28	2.1	0.61
2301	5	1	12.6496316	2.52	566	0.99	2.32	0.61
1926	3	1	34.32018529	3.24	549	1.08	2.41	0.61
2075	5	1	12.34989985	6.28	424	2.3	1.92	0.62
1689	2	1	67.98302193	3.79	355	1.13	2.03	0.62
683	4	2	34.29547468	1.72	468	1.03	2.26	0.62
1655	5	2	2.611244465	5.92	436	1.94	2.26	0.62
1334	5	2	8.866569379	6.31	386	1.91	1.77	0.63
1652	5	1	17.33520094	5.1	335	1.22	1.85	0.63
1758	3	2	38.47267714	3.64	335	1.46	2.14	0.63
403	5	2	11.79591626	2.28	424	2.17	2.18	0.63
923	5	2	6.316780153	6.12	541	1.55	2.84	0.63
1901	4	1	7.1857337	4.44	337	1.56	1.8	0.64
221	5	2	4.486491114	4.95	424	2.35	1.88	0.64
1350	3	1	29.86588558	3.92	655	1.08	1.92	0.64
2215	3	1	32.69193116	2.7	504	1.05	2.11	0.64
1425	5	1	3.132003242	3.8	304	1.84	2.14	0.64
1617	3	1	74.57161878	2.93	408	0.96	2.19	0.64
1357	3	1	24.71938896	5.33	617	1.19	2.21	0.64
453	5	2	20.40497736	2.85	276	1.58	2.31	0.64
1320	4	1	21.26929001	5.96	333	1.45	1.56	0.65
2323	5	1	8.222037307	3.94	316	1.91	1.86	0.65
1883	5	1	7.347825241	4.02	687	1.89	2.1	0.65
83	3	2	50.79581214	3.56	491	1.44	2.36	0.65
2163	3	1	53.92191485	6.43	294	1.48	2.05	0.65
2050	5	1	9.179752366	5.87	165	1.59	1.69	0.66
830	5	1	8.154850424	4.36	415	2.24	1.77	0.66
1628	5	1	5.226616687	3.45	424	1.1	2.04	0.66
859	5	1	4.781526246	5.17	373	1.77	2.05	0.66
506	4	1	13.4463109	4.65	413	1.18	2.12	0.66
1823	5	2	7.859469699	3.55	296	2.88	1.96	0.67
1914	4	2	13.59367435	4	230	1.92	1.98	0.67
2288	5	2	10.98193623	3.87	482	1.56	2.05	0.67
902	5	2	4.385500397	3.16	325	1.44	1.51	0.68
1346	5	1	4.646197512	3.7	424	2.42	1.76	0.68
576	4	1	16.50837541	6.23	363	1.29	1.84	0.68
2253	4	1	12.51073305	3.8	425	1.79	1.91	0.68
1298	3	1	28.29874587	2.69	468	0.89	1.93	0.68
431	4	2	8.582045224	4.97	233	1.69	1.95	0.68
363	5	1	8.974667392	4.74	678	1.7	1.98	0.68
1065	5	2	2.86216353	3.64	424	2.79	1.99	0.68
988	2	2	78.1000642	3.41	280	1.04	2.01	0.68
1211	2	1	75.70852008	3.35	510	1.41	2.1	0.68
2250	5	1	17.46490783	4.68	344	1.09	1.98	0.69
2134	4	2	26.23340252	4.25	320	1.4	2.12	0.69
667	4	1	27.65228539	4.18	728	1.25	2.24	0.69
1680	4	1	13.03815676	6.43	292	1.59	1.86	0.7
782	5	1	5.907961976	3.46	274	2.1	1.86	0.7
2246	4	1	30.46597034	4.85	331	1.32	1.87	0.7
1546	2	1	56.38995963	7.07	457	1.11	2.23	0.7
796	3	2	48.09947023	3.3	517	1.12	2.48	0.7
226	2	1	61.46659721	4.74	393	1.36	1.88	0.71
1815	5	2	13.36633872	3.89	318	1.87	1.97	0.71
2010	2	1	96.11870344	3.7	619	1.16	2.12	0.71
2105	5	2	3.450946088	6.86	231	4.09	2.17	0.71
1919	4	2	28.20746281	3.95	484	1.29	2.2	0.71
633	2	1	67.61500081	4.3	622	1.59	2.4	0.71
1966	5	1	7.442361234	2.52	401	2.48	1.75	0.72
1006	5	1	11.28293046	4.55	437	1.63	1.95	0.72
2133	5	2	11.31519448	2.85	145	1.53	2.1	0.72
1312	5	1	8.631805541	3.44	424	1.73	2.26	0.72
837	5	2	2.975341525	4.43	353	0.91	1.67	0.73
1701	5	2	7.983844849	3.45	336	1.4	1.79	0.73
548	5	2	4.403355727	3.32	424	2.3	1.81	0.73
1772	4	2	29.77784931	3.24	192	0.92	1.92	0.73
2373	4	1	10.4187939	4.64	352	1.52	1.96	0.73
763	3	1	60.14469396	2.86	432	1.15	2.09	0.73
1335	2	2	65.1382285	2.9	424	1.16	2.09	0.73
13	5	2	3.743787273	4.3	341	1.91	2.16	0.73
374	3	2	29.51305769	3.7	367	1.25	2.22	0.73
1	5	1	9.654632561	3.13	512	2.11	2.22	0.73
1438	3	1	59.93921361	4.2	377	1.1	2.3	0.73
1062	5	2	4.460708503	4.21	240	2.06	1.51	0.74
757	5	1	13.72257946	4.63	176	2.19	2.05	0.74
135	4	1	17.60587015	2.37	440	1.29	2.12	0.74
911	4	1	19.56954621	5.7	297	1.05	2.18	0.74
1171	5	2	16.03346414	7.29	424	1.36	2.21	0.74
770	5	2	3.795724938	3.62	424	2.46	1.33	0.75
2189	5	2	2.327446362	1.8	423	2.09	1.47	0.75
551	5	2	5.911255231	4.05	645	2.34	1.78	0.75
1760	5	1	9.484502075	3.35	469	2	1.84	0.75
912	5	1	9.941890715	4.25	302	1.62	2.03	0.75
2033	3	1	57.42788647	5.97	321	0.99	2.06	0.75
1168	2	2	56.20438004	3.1	257	1.27	2.1	0.75
1113	5	1	8.0589	2.7	429	1.85	2.15	0.75
1197	5	1	4.012530302	3.87	421	1.54	2.64	0.75
1936	5	2	9.881538193	4.46	410	1.2	1.84	0.76
1326	4	1	14.4213168	2.75	632	1.62	2	0.76
1428	5	2	19.43295438	3.61	862	1.61	2.11	0.76
1058	5	2	12.00923796	4.11	530	1.17	2.16	0.76
1752	1	2	120.4677508	2.66	199	1.33	2.21	0.76
1216	2	2	57.35799423	3.18	294	1.16	2.22	0.76
415	5	2	4.406687279	4.39	451	1.81	1.54	0.77
1757	5	1	6.622161856	6.32	531	2.3	1.62	0.77
747	5	2	4.675304469	4.18	388	2.49	1.86	0.77
1343	5	1	8.146528567	5.81	424	1.94	1.87	0.77
579	5	2	17.39994969	5.92	360	1.66	1.98	0.77
1530	5	1	7.669936844	4.35	571	2.04	1.99	0.77
381	5	2	10.72755069	3.55	362	1.28	2.06	0.77
1293	5	1	9.39860196	3.3	293	1.16	2.11	0.77
1149	4	2	16.03885898	3.01	302	1.54	2.14	0.77
680	4	2	26.29376921	4.2	424	1.69	2.25	0.77
2293	5	1	2.261760823	6.35	456	2.1	1.31	0.78
798	5	1	6.234926414	4.33	539	2.54	1.67	0.78
689	2	2	51.62640813	3.24	350	0.99	2.03	0.78
1783	2	1	61.09359742	3.71	369	1.15	2.04	0.78
587	3	2	44.54573496	3.89	449	1.15	2.1	0.78
1284	4	1	16.12286391	6.52	564	1.1	2.12	0.78
928	5	1	10.45029462	5.46	453	1.5	1.79	0.79
4	5	2	4.917785137	4.97	458	2.18	1.89	0.79
873	4	1	17.35780963	5.27	628	1.76	1.96	0.79
697	5	1	4.40115738	4.41	445	1.33	1.99	0.79
2280	5	1	11.36378511	3.67	405	1.46	1.99	0.79
1886	5	1	4.398312642	2.5	418	2.87	2	0.79
171	1	2	111.378673	3.08	256	1.03	2.16	0.79
1961	5	2	26.08149081	4.81	411	1.18	2.17	0.79
1246	1	1	116.6803464	3.06	347	1.29	2.23	0.79
1356	5	2	6.451520058	3.26	798	1.75	1.75	0.8
31	5	1	5.646064561	4.4	378	1.39	2.03	0.8
10	3	2	59.91376047	6.31	253	1.42	2.03	0.8
788	2	1	50.10462086	4.6	477	0.81	2.04	0.8
2224	4	2	26.82882424	2.95	402	1.35	2.05	0.8
2118	4	2	12.95973359	1.7	323	1.13	2.13	0.8
457	1	2	138.730081	3.23	279	1.49	2.22	0.8
104	4	2	25.4224396	5.44	152	0.66	2.33	0.8
2176	5	1	8.730241857	2.45	598	2.19	1.73	0.81
624	5	2	4.601506047	4.3	676	2.6	1.81	0.81
1788	5	1	3.090013303	4.3	312	2.15	1.82	0.81
1194	5	2	12.07634102	3.39	320	1.14	2.14	0.81
157	4	2	43.28914622	5.11	424	1.09	2.19	0.81
942	1	2	117.6328488	3.74	354	1.2	2.2	0.81
814	2	1	84.16142847	2.9	334	1.16	2.21	0.81
290	3	1	63.73328069	2.81	421	1.22	2.41	0.81
1466	5	2	9.088466326	2.75	349	1.75	1.8	0.82
1141	4	1	34.50833222	7.55	254	1.33	1.85	0.82
2269	5	1	9.063676384	3.39	395	1.37	1.96	0.82
1824	5	2	4.708324422	3.86	572	1.61	1.96	0.82
312	5	2	5.314340093	5.35	424	1.86	1.99	0.82
993	5	1	6.490616713	5.72	424	1.73	2.04	0.82
42	5	2	7.570464576	3.55	399	1.66	2.1	0.82
620	3	1	47.14045268	4.3	424	1.09	2.14	0.82
938	4	1	25.8872258	3.43	419	1.23	2.14	0.82
252	5	2	12.47701175	3.04	417	1.41	2.18	0.82
1763	4	1	42.66634147	3.63	586	1.46	2.19	0.82
1047	4	1	25.0611584	4.01	577	1.51	2.31	0.82
1601	4	2	18.9623328	2.85	176	0.66	1.83	0.82
1702	5	1	5.275663234	4.68	550	2.12	1.38	0.83
1376	5	2	16.14330544	3.8	235	0.82	1.74	0.83
684	5	1	8.089502867	3.71	436	1.35	1.74	0.83
1234	3	1	39.52439878	5.95	359	1.19	1.9	0.83
1616	5	2	6.753913978	2.9	487	1.96	1.98	0.83
831	4	2	27.77560761	5.07	433	1.25	2.02	0.83
616	3	2	58.12329054	3.33	294	1.02	2.04	0.83
1189	5	1	21.41523553	3.07	369	1.4	2.06	0.83
741	2	1	70.8046011	6.77	811	1.72	2.17	0.83
1089	5	2	6.384748408	4.74	429	2.23	1.33	0.84
2248	5	2	5.194627281	2.88	570	1.99	1.41	0.84
471	5	1	9.401212465	6.4	378	1.78	1.95	0.84
2353	5	1	13.95429002	4.3	363	2.25	2.17	0.84
1971	4	2	36.37025918	4.63	371	1.08	2.2	0.84
1528	2	1	62.29469687	4.49	346	1.08	2.21	0.84
2200	1	2	119.1116217	3.76	367	1.24	2.22	0.84
2185	1	2	91.80720984	3.03	216	1.02	2.24	0.84
1639	5	2	5.454041785	4.3	272	2.28	1.56	0.85
1069	5	1	9.102650386	6.31	424	1.75	1.6	0.85
2079	5	2	11.27450672	4.3	357	1.72	1.66	0.85
2121	5	2	4.834177207	4.43	634	2.16	1.69	0.85
1866	4	1	11.05137942	5.22	618	1.4	1.92	0.85
2372	5	2	8.793837887	3	545	1.56	1.96	0.85
1114	4	1	13.5369474	6.48	327	2.08	2.03	0.85
2158	4	1	39.25117005	6.81	424	1.28	2.1	0.85
1002	2	2	98.85326729	4.02	357	0.85	2.21	0.85
1645	2	1	62.22011127	4.67	331	1.17	2.21	0.85
1302	5	1	5.272289285	3.79	262	2.03	1.54	0.86
1098	4	2	30.68364685	3.18	380	1.24	1.86	0.86
1683	4	2	19.92245635	4.49	484	1.53	1.86	0.86
776	5	1	6.733767609	5.87	664	1.6	1.89	0.86
314	5	2	8.462259586	3.78	493	1.96	2.06	0.86
1269	5	1	16.3575538	4.33	456	1.34	2.08	0.86
854	4	2	18.17642366	5.4	424	1.2	2.12	0.86
595	5	1	4.020438881	4.44	473	2.68	2.13	0.86
1352	4	2	19.78299915	5.78	290	1.63	2.24	0.86
764	4	2	13.00425006	4.13	425	1.53	2.27	0.86
1816	2	1	86.02738897	3.66	344	1.05	2.28	0.86
1014	3	1	52.32288209	2.23	388	1.48	2.05	0.86
158	5	1	8.898206047	5.65	378	1.79	1.75	0.87
466	4	1	24.1746384	5.3	335	1.66	2.01	0.87
1534	2	1	73.99363432	3.89	589	1.08	2.15	0.87
1041	5	1	4.229376208	2.93	330	2.51	2.17	0.87
2330	4	1	39.03065824	2.81	343	1.24	2.22	0.87
482	1	2	117.2044322	3.67	336	1.41	2.24	0.87
1199	4	1	41.08441184	2.99	570	1.27	2.34	0.87
869	5	1	3.156511094	3.85	724	2.39	1.31	0.88
2052	5	2	6.236180266	4.13	446	2.48	1.4	0.88
1102	5	1	2.406007561	3.04	573	2.21	1.76	0.88
1260	5	2	10.12497926	3.19	393	1.52	1.93	0.88
1777	5	1	9.600745925	5.81	376	1.62	1.94	0.88
807	5	1	7.935371808	5.83	475	1.74	2.18	0.88
713	4	1	21.5243877	4.05	374	1.44	2.25	0.88
1551	4	2	15.61331297	2.63	681	1.79	2.3	0.88
1556	5	1	2.891	1.68	1012	1.48	2.05	0.88
1688	5	1	9.805920699	3.56	558	2.11	1.46	0.89
2074	5	1	2.567640273	4.4	424	1.89	1.77	0.89
282	5	2	4.314838697	3.62	578	2.17	1.87	0.89
1052	5	1	4.71627741	4.9	457	2.53	1.89	0.89
50	2	1	83.45489539	7.19	447	0.71	1.93	0.89
2032	4	1	22.50876901	3.83	762	1.19	1.93	0.89
33	5	2	6.555180388	4.73	470	1.77	1.93	0.89
1164	5	2	8.022470845	3.36	357	1.48	1.97	0.89
2195	2	2	68.85151408	2.59	324	1.22	1.99	0.89
127	5	2	5.567720355	4.3	307	1.76	1.99	0.89
1085	5	1	4.532132951	3.72	578	1.97	2.1	0.89
1781	4	1	17.66148868	5.05	780	2.41	2.11	0.89
204	5	1	1.66377196	5.1	694	3.38	2.2	0.89
2339	5	1	5.046595698	6.15	367	2.97	1.29	0.9
980	5	1	4.986719865	4.88	717	1.6	1.52	0.9
618	4	1	22.28069256	4.72	370	1.33	1.95	0.9
1513	5	2	4.249461237	3.39	400	1.49	1.99	0.9
428	4	1	16.08073027	3.71	360	1.51	2.09	0.9
1123	2	2	54.64710451	4.06	337	1.41	2.11	0.9
1447	2	1	85.98386648	4.3	330	1.02	2.26	0.9
1366	4	2	25.8746439	3.48	508	1.22	2.26	0.9
819	2	1	61.56335875	2.16	496	1.04	2.4	0.9
598	5	1	5.621680062	6.09	587	2.39	1.41	0.91
659	5	1	6.236945642	5.11	308	2.42	1.56	0.91
56	5	2	4.04341524	4.3	453	1.6	1.68	0.91
298	4	1	12.25839711	6.28	322	1.54	1.89	0.91
822	4	1	30.06875739	4.52	547	2.02	1.9	0.91
2196	4	1	28.47026639	2.87	303	0.95	1.98	0.91
671	4	2	11.43546484	4.25	442	1.82	2.01	0.91
1793	5	1	6.36551048	5.24	604	2.2	2.12	0.91
511	2	1	41.54800374	6.43	252	1.22	1.8	0.92
2229	5	2	5.294109881	3.66	421	1.81	1.85	0.92
106	2	1	57.76379971	6.16	337	1.43	1.96	0.92
293	5	1	13.87763383	3.83	541	1.14	2.04	0.92
1236	4	2	20.60812514	4.1	357	1.25	2.2	0.92
2132	5	1	8.90960378	2.64	519	1.32	1.28	0.93
1340	5	1	2.739043976	3.18	805	2.23	1.46	0.93
612	5	1	4.300603933	5.64	502	2.47	1.79	0.93
891	4	1	12.14361293	4.37	424	1.62	1.82	0.93
185	5	1	8.064875387	4.67	483	1.53	1.89	0.93
68	5	1	5.562024602	4.56	489	2.01	1.89	0.93
296	5	2	15.76407577	2.81	447	1.6	2.02	0.93
1610	5	2	6.8535796	3.54	177	1.58	2.06	0.93
52	5	2	8.847241655	4.11	430	1.63	2.08	0.93
277	5	1	9.090428466	4.25	337	1.57	2.11	0.93
2109	5	1	9.374143172	3.71	282	1.07	2.23	0.93
81	4	2	29.98462407	2.97	424	1.48	2.05	0.93
1892	1	2	101.1295917	3.5	384	1.48	2.05	0.93
522	5	1	14.12610392	3.24	504	2.25	1.92	0.94
1460	4	1	24.98933072	4.63	443	1.13	1.96	0.94
2136	5	2	7.09616713	4.3	358	1.71	2.06	0.94
731	4	1	16.28073349	4.68	559	1.47	2.08	0.94
445	5	2	8.422725155	2.98	557	1.96	2.17	0.94
856	1	2	114.373552	3.11	284	1.67	2.3	0.94
136	5	1	3.774049117	5.92	904	3.14	1.24	0.95
523	5	2	12.33182468	4.19	432	1.53	1.49	0.95
838	4	1	14.51045115	6.24	279	1.3	1.8	0.95
1538	5	1	3.665598199	5.74	417	2.14	1.92	0.95
1995	4	1	25.64106487	4.74	468	1.08	2.08	0.95
2143	5	1	10.33116003	3.88	498	1.49	2.08	0.95
1245	5	1	21.13901072	3.59	549	1.53	2.11	0.95
383	5	1	13.74729976	10.32	945	1.65	2.23	0.95
1451	4	2	8.453121324	3.13	255	1.89	2.33	0.95
600	5	1	2.686921425	4.52	609	3.1	2.39	0.95
407	5	2	4.5035962	3.7	333	1.76	1.54	0.96
1353	5	1	5.302903186	5.85	547	2.34	1.93	0.96
588	5	1	14.364408	6.03	686	1.73	2.02	0.96
2140	4	2	12.5516854	7.64	404	1.29	2.06	0.96
1117	5	1	6.965799861	5.17	446	1.9	2.06	0.96
686	5	2	13.31904895	3.55	165	1.18	2.12	0.96
1426	2	1	51.78279484	4.96	521	1.49	2.22	0.96
652	5	2	8.951428674	3.12	467	1.06	2.4	0.96
1891	5	2	3.903193481	4.56	398	1.96	1.24	0.97
46	5	1	7.540541437	3.95	326	2.8	1.46	0.97
2063	4	1	6.084714563	5.74	625	1.78	1.9	0.97
291	2	2	67.16248668	3.96	399	1.47	2.04	0.97
1719	4	2	14.13562328	5.36	331	1.83	2.04	0.97
2002	5	1	5.789129643	2.43	401	1.83	2.17	0.97
426	3	1	37.90268562	4.1	510	1.09	2.27	0.97
688	2	1	84.10922384	4.18	359	1.48	2.05	0.97
2254	5	2	6.998820585	3.06	364	2.23	1.12	0.98
1056	5	1	4.036000309	4.3	424	1.45	1.14	0.98
1622	5	1	4.71627741	4.64	369	1.69	1.84	0.98
1975	5	2	8.635161	3.98	483	1.92	1.94	0.98
878	5	1	11.79937235	4.15	468	1.96	1.96	0.98
2209	4	1	28.11207696	5.2	424	0.71	2.06	0.98
2256	3	1	56.45503466	3.94	223	1.19	2.13	0.98
694	1	2	113.4562193	2.54	386	1.18	2.19	0.98
2377	2	1	62.58709456	3.97	910	1.63	2.39	0.98
2014	5	1	4.808885835	3.98	349	2.4	1.39	0.99
360	5	2	6.026417693	4.31	338	2.83	1.48	0.99
1305	4	1	17.00817473	5.37	486	1.48	1.8	0.99
2115	3	1	37.87039093	7.79	325	1.29	1.91	0.99
1895	5	2	7.615967304	3.77	424	2.19	1.93	0.99
1822	5	1	19.48421244	4.79	424	1.26	1.95	0.99
35	4	2	22.66428829	3.07	612	1.36	2.01	0.99
1048	2	1	51.04530662	3.81	339	0.94	2.12	0.99
1879	5	2	6.269828183	4.3	424	1.63	2.19	0.99
563	2	1	86.89931993	2.77	546	1.57	2.35	0.99
198	5	1	5.912463629	6.81	595	2.16	2.45	0.99
1268	5	1	5.219561694	3.3	634	2.64	1.3	1
941	4	1	19.12178176	3.67	473	1.52	1.64	1
1431	5	1	6.9767779	4.54	459	1.89	1.72	1
1515	4	1	15.86444699	7.46	420	1.62	1.86	1
635	4	1	19.97653288	5.77	224	1.22	1.98	1
1541	4	1	13.22262561	5.9	456	1.09	2.02	1
330	5	1	4.506840437	3.64	390	2.1	2.02	1
14	5	1	16.71022031	4.03	459	1.82	2.04	1
719	4	2	12.15663691	7.06	377	1.51	2.11	1
484	1	1	111.8935569	3.02	336	1	2.15	1
495	1	1	92.07936978	7.5	352	1.15	2.25	1
1087	5	2	9.038483189	6.6	355	1.48	2.05	1
2309	5	1	10.63136124	5.48	506	1.46	1.41	1.01
2184	4	1	14.12142633	5.68	300	1.4	1.75	1.01
206	4	1	24.5928106	3.46	686	0.76	1.85	1.01
151	4	1	31.21926609	3.77	424	1.38	1.99	1.01
244	5	2	7.474012515	3.29	391	2.32	2	1.01
868	2	1	97.56221622	4.85	346	0.95	2.01	1.01
51	5	1	4.366114182	4.7	554	2.14	2.01	1.01
867	4	2	14.22568371	4.4	436	1.72	2.05	1.01
265	3	1	47.49724122	5.4	392	0.84	2.15	1.01
2054	2	2	98.84614264	3.53	202	0.87	2.18	1.01
1897	5	1	11.92624616	2.95	296	1.09	2.29	1.01
202	5	1	6.527512695	3.86	558	2.29	1.3	1.02
863	5	1	6.083746248	4.08	424	2.24	1.71	1.02
2363	5	2	19.94099229	4.28	290	1.56	1.92	1.02
2285	5	2	13.70442072	4.48	401	1.95	1.93	1.02
408	4	2	18.53547716	2.97	280	1.13	2.03	1.02
386	2	2	63.56331931	3.79	305	1.31	2.05	1.02
884	5	1	2.268360665	4.3	789	3.27	1.08	1.03
95	5	2	11.24425442	5.14	238	1.49	1.23	1.03
2187	5	2	12.38967267	6.2	424	2.3	1.85	1.03
487	5	2	10.22345777	3.63	223	1.2	2	1.03
2107	5	1	5.929824604	3.04	493	1.95	2.04	1.03
1090	4	1	13.46946869	3.37	460	1.57	2.13	1.03
1181	4	2	23.95498587	4.87	277	1.29	2.19	1.03
1075	5	1	2.234320045	5	686	2.9	1.75	1.04
1184	5	2	9.140300226	5.15	355	2.61	1.82	1.04
190	4	2	13.94173975	5.6	371	1.76	1.9	1.04
913	5	1	24.63989075	3.61	454	1.56	1.94	1.04
1146	5	1	5.224551954	5	474	1.59	1.97	1.04
225	5	1	6.988029413	4.3	492	1.83	2.09	1.04
693	5	1	3.620061041	4.02	622	2.11	2.12	1.04
1949	5	2	3.922767377	5.94	424	2.05	2.15	1.04
411	2	1	77.03188022	3.98	370	1.1	2.18	1.04
925	3	2	38.13482342	3.34	576	1.45	2.3	1.04
49	5	1	3.514946557	3.43	466	2.26	1.47	1.05
2230	5	2	3.046266703	4.74	716	2.39	1.5	1.05
64	4	2	9.362544911	3.38	333	2.42	1.66	1.05
1275	5	2	4.922387153	4.31	408	1.95	1.73	1.05
1887	5	2	12.57792367	3.49	238	1.55	1.9	1.05
2208	4	2	17.06971817	2.69	468	1.28	1.93	1.05
2090	5	1	6.13113986	4.87	532	1.69	2.03	1.05
2067	2	2	60.35973993	3.24	503	1.3	2.04	1.05
1240	4	1	23.92944543	4.35	377	1.24	2.07	1.05
2234	4	2	15.62392059	7.19	399	1.49	2.1	1.05
590	5	1	11.66488431	6.35	506	1.83	2.17	1.05
1093	5	2	4.406129032	4.55	424	1.82	1.77	1.06
1924	4	2	15.04848641	6.03	273	1.23	1.9	1.06
1748	5	1	15.83148544	5.35	295	1.1	1.95	1.06
280	5	2	4.975018887	4.3	215	1.78	2.04	1.06
989	4	1	29.15737072	3.11	524	1.39	2.05	1.06
1849	5	1	9.352417293	8.44	477	1.4	2.06	1.06
932	3	1	46.23346881	5.8	620	1.02	2.08	1.06
1385	5	2	11.96151749	4.16	227	1.15	2.1	1.06
229	5	2	20.34667135	4.86	177	1.62	2.12	1.06
1838	2	1	60.71228956	3.46	406	1.16	2.13	1.06
2216	1	1	95.15201553	2.09	562	1.46	2.17	1.06
464	5	2	5.286216944	5.27	424	2.17	1.94	1.07
1667	3	1	55.94580808	3.74	342	1.04	2.06	1.07
112	2	1	66.93533917	2.65	244	0.6	2.1	1.07
208	5	1	6.335834198	3.65	760	2.25	2.13	1.07
199	2	2	98.38628108	3.98	280	1.5	2.14	1.07
1108	5	2	7.121129677	3.37	547	1.91	2.15	1.07
810	4	2	23.76000388	4.13	257	1.16	2.24	1.07
1179	5	1	8.436372754	4.65	413	1.87	2.25	1.07
304	5	2	5.231784815	3.93	376	3.16	2.68	1.07
70	5	2	8.170198083	3.21	247	1.18	1.45	1.08
748	5	1	3.824270506	8.59	521	2.02	1.74	1.08
797	5	1	5.910309527	6.43	477	1.83	1.86	1.08
1574	5	1	9.063676384	3.98	596	2.46	1.93	1.08
2070	5	1	20.25235415	6.02	439	1.43	1.97	1.08
1650	3	2	17.62847821	5.85	344	1.4	2	1.08
1071	3	1	45.03785885	6.73	325	1.51	2.01	1.08
1555	4	1	20.07652529	4.79	373	2.09	2.01	1.08
203	1	2	118.6720544	3.77	263	1.06	2.12	1.08
220	2	1	59.753213	5.88	469	1.25	2.14	1.08
691	4	1	19.81635964	3.23	495	1.46	2.18	1.08
690	4	2	16.41563189	6.32	425	1.45	2.19	1.08
2247	5	2	15.49898266	3.89	263	1.79	2.24	1.08
2352	3	2	49.34435825	3.98	322	1.2	2.26	1.08
48	2	2	79.26112725	3.26	354	1.04	2.3	1.08
2300	5	1	4.911059769	3.19	435	1.81	1.08	1.09
1642	5	2	3.462174554	5.54	641	2.63	1.75	1.09
261	4	1	11.92972721	4.83	424	1.53	1.98	1.09
1582	5	1	11.27780292	5.81	303	1.92	2.03	1.09
1632	2	1	80.26250458	2.91	560	1.46	2.05	1.09
1654	4	2	17.76669436	3.74	383	1.37	2.1	1.09
505	4	1	17.03185431	3.2	497	1.1	2.12	1.09
1310	2	2	79.12422678	3.06	270	1.18	2.19	1.09
1516	5	2	3.754658076	4.68	359	3.02	2.36	1.09
2083	5	2	8.055356136	1.29	254	1.03	1.41	1.1
1739	4	1	27.41362492	3.74	331	1.12	1.89	1.1
2006	5	2	6.819922236	3.24	415	1.85	1.92	1.1
2217	5	1	8.965499941	4.22	700	1.5	2	1.1
1699	4	2	10.3621686	3.36	476	1.46	2.05	1.1
194	4	1	35.79818747	4.3	387	1.26	2.07	1.1
903	5	1	7.793304771	4.21	424	1.38	2.07	1.1
888	3	2	52.98249641	4.3	424	1.22	2.08	1.1
1594	5	2	14.65866122	5.11	661	1.41	2.13	1.1
1718	5	2	4.486717476	4.19	424	1.59	2.16	1.1
1064	5	1	4.88948543	8.86	424	1.93	2.22	1.1
1000	5	2	5.401265209	5.72	338	1.88	2.24	1.1
2029	5	1	3.338968155	4.87	682	1.77	1.85	1.11
209	5	1	12.21325823	4.4	329	1.26	1.94	1.11
289	5	1	11.08685398	7.94	277	1.22	1.98	1.11
880	4	1	11.28190691	3.39	441	1.59	2.01	1.11
1738	1	2	103.1651405	3.26	326	1.56	2.02	1.11
29	4	2	20.12840122	4.48	276	1.49	2.03	1.11
1704	3	1	10.84114728	5.85	394	1.45	2.07	1.11
2306	5	2	2.935808687	4.48	436	3.4	2.11	1.11
809	2	2	81.00354803	4.61	289	1.41	2.32	1.11
866	2	1	59.27353263	3.46	451	1.14	2.34	1.11
1496	2	2	44.38168415	7.16	578	1.43	2.41	1.11
1867	1	2	105.655	2.19	189	1.48	2.05	1.11
1724	5	1	22.69934181	4.78	404	1.9	1.4	1.12
519	5	2	4.918939485	7.28	596	1.98	1.81	1.12
843	5	1	11.4570944	6.72	256	1.67	1.83	1.12
2273	5	1	15.874625	5.29	203	1.88	1.83	1.12
1482	5	2	19.97603142	4.3	276	1.21	1.93	1.12
629	5	1	13.11281581	4.05	286	1.34	1.97	1.12
2179	4	1	12.82860345	4.44	375	2	2.02	1.12
19	5	2	12.69992304	4.17	431	1.78	2.03	1.12
2297	2	1	54.37666654	3.12	539	1.15	2.04	1.12
558	2	1	72.61850712	3.32	428	1.16	2.2	1.12
1005	5	2	16.95725675	5.76	431	1.07	2.33	1.12
1244	5	2	10.52013821	4.07	306	2.09	1.34	1.13
371	5	1	6.289573475	5.27	624	1.79	1.86	1.13
172	5	2	4.556302396	3.46	553	2.39	1.86	1.13
292	5	2	10.45107146	6.01	545	2.13	1.9	1.13
658	5	1	4.129188492	5.75	638	2.92	2.05	1.13
1264	2	2	59.00524189	2.48	424	0.94	2.09	1.13
2180	4	2	16.92753197	3.26	320	1.48	2.1	1.13
1561	5	2	14.30651005	2.7	446	1.28	2.13	1.13
2131	5	2	7.005977057	4.3	570	1.36	2.15	1.13
1630	3	1	42.64344306	2.56	459	1.25	2.23	1.13
144	3	1	31.43934149	3.96	768	1.37	2.41	1.13
2213	5	2	6.687860389	4.95	385	1.63	1.88	1.14
1967	4	1	13.5290775	3.74	438	1.32	1.9	1.14
882	5	2	6.117204735	2.66	396	2.17	1.9	1.14
1596	5	1	5.32081833	4.33	320	2.5	1.96	1.14
398	3	2	33.67567395	3.8	382	1.34	2.06	1.14
1265	4	1	21.19539374	6.35	314	1.43	2.06	1.14
544	4	1	18.46654479	5.74	410	1.18	2.1	1.14
331	5	1	7.998245052	3.52	452	1.81	2.13	1.14
768	5	1	18.31111725	6.02	471	1.41	2.14	1.14
1735	5	2	14.15807849	4.79	385	1.9	2.17	1.14
750	4	1	17.02910806	2.55	504	1.22	2.18	1.14
2077	5	1	3.319093085	3.1	424	1.34	2.21	1.14
1169	5	1	8.284478745	4.03	424	1.63	2.21	1.14
1742	2	1	53.57981362	3.55	324	1.27	2.22	1.14
1128	5	1	14.50083879	4.29	665	1.52	2.23	1.14
92	3	1	44.91805118	3.91	412	1.29	2.29	1.14
1066	4	1	7.998316859	5.74	424	1.76	1.6	1.15
420	5	1	6.932571925	4.3	573	1.15	1.64	1.15
841	5	1	14.55399564	3.43	384	0.9	1.92	1.15
400	5	1	4.782853877	4.35	534	1.94	1.92	1.15
885	5	1	14.53580046	3.69	561	1.55	1.93	1.15
553	2	1	56.17998865	7.72	366	1.48	2.04	1.15
2368	5	2	5.845419095	5.27	447	1.58	2.08	1.15
1135	5	2	8.037997774	3.45	487	1.96	2.15	1.15
1341	5	1	15.98409279	3.53	340	1.64	2.2	1.15
488	5	1	10.58213851	3.5	670	2.48	2.21	1.15
1424	5	2	10.21485711	4.14	175	1.18	2.26	1.15
496	5	1	4.017240755	5.54	559	2.6	1.45	1.16
2194	5	2	12.85498656	3.95	342	1.13	1.47	1.16
1485	5	2	10.80271858	5.66	559	1.56	1.89	1.16
1091	5	2	5.081800886	4.32	477	1.75	1.95	1.16
1105	5	2	9.892144807	2.39	304	1.32	1.96	1.16
2345	2	2	54.94702471	4.52	284	1.31	1.99	1.16
2328	5	2	6.875585073	6.81	296	1.44	2	1.16
2100	5	2	9.192228226	3.43	339	2.21	2.02	1.16
1027	2	1	50.87082376	3.41	486	1.4	2.03	1.16
1330	4	1	37.09742893	3.52	381	1.36	2.12	1.16
266	4	2	28.36251178	4.38	424	1.42	2.18	1.16
1139	5	1	10.89189749	4.87	424	1.56	2.19	1.16
1566	5	2	26.08149081	3.54	353	1.65	2.2	1.16
1449	2	2	87.31156432	3.22	413	1.33	2.22	1.16
1716	5	2	21.7338017	3.11	270	1.52	2.23	1.16
1166	5	2	32.26140868	3.28	375	1.54	2.24	1.16
550	5	1	3.993191175	2.91	359	2.28	2.29	1.16
1034	2	1	96.37718913	4.3	562	1.3	2.49	1.16
1299	5	1	9.560379364	5.23	274	1.72	1.76	1.17
962	5	2	4.961737669	3.03	392	1.97	1.84	1.17
1977	4	2	31.30235761	3.98	558	1.22	1.85	1.17
61	5	1	7.860597276	4.34	523	1.87	1.9	1.17
2321	3	1	33.73033334	3.92	516	0.96	1.97	1.17
735	5	2	6.806055868	4.18	449	1.75	2.01	1.17
908	5	2	5.18427295	5.18	500	1.81	2.03	1.17
1420	4	1	20.92376796	4.3	525	1.18	2.04	1.17
657	5	1	2.941676809	7.22	399	3.29	1.27	1.18
1453	5	1	5.249578463	3.86	506	2.06	1.43	1.18
1847	5	1	4.192134674	5.38	317	1.99	1.61	1.18
1714	5	2	2.152361943	2.63	825	3.96	1.62	1.18
1913	5	1	5.0732283	5.44	255	1.91	1.75	1.18
1012	4	1	18.82991659	5	343	1.31	1.77	1.18
2023	5	1	7.420936355	2.84	280	2.05	1.79	1.18
328	5	1	8.448341708	4.12	491	2.3	1.9	1.18
368	4	1	39.16673592	5.05	491	0.84	1.92	1.18
164	5	1	5.279899639	5.9	688	1.91	1.92	1.18
751	4	2	18.19899957	4.58	422	1.17	2.01	1.18
1364	4	2	12.96899656	4.3	339	1.32	2.01	1.18
1328	5	1	8.738045649	4.41	398	1.86	2.04	1.18
567	5	1	5.549020468	4.62	222	2.36	2.12	1.18
1852	5	1	11.6164725	5.77	275	1.38	2.2	1.18
2346	2	1	48.22141232	3.09	443	1.07	2.25	1.18
2311	5	2	27.75141193	5.18	368	1.63	2.26	1.18
1821	2	1	53.10991851	2.05	253	0.99	2.35	1.18
125	5	1	6.946454827	4.95	697	1.8	2.38	1.18
756	5	2	30.009511	4.13	306	1.2	1.75	1.19
1143	5	2	4.307363167	4.81	456	1.75	1.78	1.19
1494	4	1	22.71776082	6.27	389	1.14	1.8	1.19
674	4	1	9.392783883	3.37	538	1.44	1.85	1.19
1016	5	2	6.140035958	6.13	707	1.92	1.87	1.19
1042	4	2	27.83668693	1.64	902	1.22	1.88	1.19
1813	3	1	41.95094615	3.89	362	1.15	1.92	1.19
1960	5	1	12.06644395	4.83	383	2.1	1.94	1.19
230	4	1	22.36211811	4.45	350	1.23	2.04	1.19
1304	5	2	3.015654036	3.06	323	1.63	2.1	1.19
303	5	1	3.312163518	3.92	596	4.82	2.21	1.19
28	4	1	16.95500725	3.93	437	1.52	2.23	1.19
699	5	1	8.67199273	3.95	393	2.35	1.57	1.2
1518	5	2	4.876558317	4.61	583	2.52	1.73	1.2
817	2	2	104.6152913	7.31	314	1.22	1.81	1.2
1323	5	1	6.810753517	4.3	449	1.89	1.95	1.2
584	4	1	24.97845678	5.11	500	1.28	1.99	1.2
1573	4	1	13.65342325	7.15	464	1.62	2.01	1.2
1988	5	2	2.876934521	3.81	398	2.94	2.14	1.2
1493	4	2	25.68779445	3.08	387	1.18	2.17	1.2
1495	4	2	29.35869885	3.73	298	1.38	2.2	1.2
1598	4	2	16.45052861	4.65	310	1.47	2.22	1.2
1730	2	1	70.44956655	2.88	402	1.09	2.35	1.2
826	2	2	51.82738098	4.9	343	1.13	2.46	1.2
37	5	1	5.4397	6.73	454	1.48	2.05	1.2
732	5	2	4.483871109	4.9	391	1.71	1.66	1.21
1053	5	1	3.382727037	7.84	294	2.5	1.74	1.21
1218	5	1	3.419709895	4.69	631	2.61	1.77	1.21
1585	3	1	28.67096313	6.28	332	1.8	1.8	1.21
263	5	1	8.331916098	4.46	370	2.28	1.81	1.21
808	5	1	5.432185626	5.77	390	2.72	1.88	1.21
2086	5	2	8.112524252	3.24	417	1.79	1.92	1.21
1734	4	2	7.650802107	6.35	424	1.81	1.92	1.21
503	5	2	5.34286492	4.28	410	1.86	1.92	1.21
1223	4	2	39.23788087	4.27	424	1.03	1.95	1.21
1007	4	2	15.38444576	8.71	375	1.08	1.99	1.21
573	5	2	5.316907841	5.46	466	2.01	2	1.21
66	1	2	93.64579656	3.44	347	1.06	2.09	1.21
1371	5	1	3.190678311	4.72	360	1.58	2.16	1.21
2218	1	1	120.7699595	2.67	359	1.35	2.32	1.21
399	5	1	5.278180825	3.67	453	1.76	2.42	1.21
130	2	1	71.15425262	3.02	434	1.18	2.44	1.21
337	4	2	22.48937557	5.87	323	1.36	1.53	1.22
75	5	2	4.468123942	3.9	629	2.19	1.68	1.22
245	5	2	3.994920774	3.86	423	2.24	1.73	1.22
1929	2	2	53.10594477	4.24	432	1.42	1.84	1.22
1374	5	1	5.064225055	3.69	552	2.3	1.86	1.22
1649	5	2	9.145397455	5.52	267	2.48	1.87	1.22
145	2	1	70.15826614	4.61	446	1.14	1.96	1.22
646	2	2	64.72690563	4.31	261	1.19	2.08	1.22
1212	5	1	9.411849359	2.92	550	1.86	2.11	1.22
1500	2	1	59.33494051	4.17	435	0.66	2.12	1.22
2260	4	2	18.64466622	4.32	629	1.19	2.14	1.22
1662	5	1	5.328160816	4.59	272	1.61	2.24	1.22
1255	5	2	16.32970898	4.68	479	1.56	1.62	1.23
1728	5	1	3.02352831	4.96	552	2.7	1.88	1.23
800	3	1	54.4844165	3.16	501	1.07	1.93	1.23
475	4	1	18.45799657	1.95	499	1.53	2.17	1.23
614	3	1	59.06440579	4.25	595	1.32	2.19	1.23
182	3	1	27.74768123	6.9	395	1.73	2.19	1.23
1096	5	1	7.381159877	2.24	541	1.86	2.21	1.23
2120	5	1	3.131603609	4.3	702	3.42	1.37	1.24
1952	4	2	21.99319074	3.8	424	1.29	1.78	1.24
1780	4	1	14.81367063	6.91	263	2.09	1.88	1.24
2080	4	1	27.97757589	4.05	549	1.29	2.2	1.24
929	5	2	6.680021029	4.6	354	1.58	2.38	1.24
365	5	1	14.21276142	4.78	289	1.48	2.05	1.24
1543	5	2	2.307213704	3.62	590	1.92	1.42	1.25
1217	5	1	5.963650002	3.32	599	1.94	1.66	1.25
1492	5	1	10.92037462	4.61	357	1.27	1.76	1.25
1979	4	1	17.15187744	5.96	312	2.15	1.88	1.25
2015	5	1	11.47919919	4.69	298	1.63	1.89	1.25
302	4	1	27.85590026	5.59	448	1.23	1.91	1.25
361	4	1	23.59132384	4.72	343	0.92	1.94	1.25
546	4	2	31.13536332	2.75	160	0.69	2.05	1.25
84	2	1	68.01811121	3.28	381	1.23	2.08	1.25
634	3	1	52.01876989	4.25	464	1.41	2.11	1.25
2361	5	1	6.623319701	6.23	676	2	2.18	1.25
565	3	2	37.88364748	3.74	424	1.14	2.2	1.25
1841	4	1	95.45925302	3.46	318	1.2	2.2	1.25
2298	3	2	48.51593305	3.51	592	1.3	2.26	1.25
946	2	1	90.91956088	3.93	585	1.22	2.28	1.25
2003	5	1	9.885739588	3.1	556	1.99	1.76	1.26
1156	2	1	62.96022934	7.55	269	0.88	1.89	1.26
654	2	2	61.53206229	4.19	289	1.16	2.08	1.26
852	5	1	12.73747287	4.69	497	1.9	2.09	1.26
606	4	1	17.04240566	2.47	289	1.69	2.1	1.26
794	2	2	62.16255031	3.77	501	1.14	2.17	1.26
1019	2	1	68.95075301	4.6	395	1.41	2.19	1.26
1753	5	2	9.771016075	2.55	159	0.83	2.21	1.26
864	4	2	29.1080068	5.52	418	1.67	2.27	1.26
2089	5	2	7.1356	4.36	288	1.48	2.05	1.26
2239	5	2	3.731827608	3.18	617	2.54	1.71	1.27
233	5	1	10.71843902	4.63	466	2.12	1.83	1.27
545	5	2	4.365629893	5.94	494	2.96	1.92	1.27
1157	3	1	43.58613111	4.77	484	0.9	1.98	1.27
101	4	2	12.79137389	6.35	351	1.59	2.07	1.27
1660	4	1	21.90704881	4.22	439	1.65	2.07	1.27
1084	4	2	27.56480618	4.24	276	1.17	2.18	1.27
626	4	2	23.81301884	4.83	413	1.39	2.25	1.27
848	5	1	11.93164858	4.4	491	1.89	2.25	1.27
1873	5	1	6.422420509	3.4	247	1.16	2.36	1.27
986	5	1	6.547371682	5.02	454	2.48	1.3	1.28
1729	5	2	8.07740883	2.33	319	2.43	1.7	1.28
76	5	2	5.788290262	4.14	361	1.72	1.8	1.28
2031	5	2	4.435294841	4.72	742	2.57	1.86	1.28
1565	5	1	8.904530721	5.36	469	1.8	1.95	1.28
1440	5	2	4.30524666	4.3	619	1.81	2.02	1.28
1256	2	2	67.12237563	3.05	363	1.01	2.29	1.28
2034	4	2	29.56565846	3.13	313	1.15	2.29	1.28
937	2	2	78.88230323	5.28	347	1.18	2.3	1.28
1133	1	2	89.60977968	3.26	437	1.4	2.32	1.28
507	1	1	114.4782228	3.77	255	1.28	2.46	1.28
1970	5	2	1.118789553	5.54	1329	4.36	1.37	1.29
1398	3	1	60.84251175	3.96	403	1.24	1.75	1.29
2108	4	1	21.06155298	4.97	295	1.26	1.78	1.29
2349	5	1	11.68800873	4.51	329	1.51	1.9	1.29
1868	5	1	12.70183427	4.86	624	1.64	1.91	1.29
116	5	2	3.800784048	4.29	424	1.77	1.91	1.29
973	4	1	51.42077896	3.01	496	1.25	1.92	1.29
270	2	1	77.68993251	3.77	460	1.34	2.15	1.29
2231	3	1	71.22786586	2.72	363	1.36	2.15	1.29
1439	4	2	24.54502431	2.87	479	1.6	2.19	1.29
1107	4	1	29.35869885	3.66	397	1.5	2.22	1.29
452	2	1	67.60337955	3.74	451	1.23	2.27	1.29
1906	5	1	1.847916346	6.73	774	3.62	1.1	1.3
805	5	2	8.453121324	5.97	424	2.28	1.42	1.3
700	5	1	7.618788574	5.68	370	2.32	1.45	1.3
890	5	2	8.246045337	4.49	424	2.87	1.51	1.3
2104	5	1	2.703095527	4.62	647	3.15	1.69	1.3
1220	5	2	3.440581222	6.06	594	2.77	1.74	1.3
336	5	2	5.652845409	4.02	558	2.32	1.75	1.3
98	4	1	14.95783751	2.99	357	0.99	1.78	1.3
211	5	2	11.43646774	3.77	279	0.56	1.79	1.3
65	4	1	14.30613214	3.76	398	1.15	1.93	1.3
1395	5	1	5.036333816	7.16	412	2.34	1.97	1.3
681	5	1	12.18534384	3.47	558	1.77	2.03	1.3
2042	4	2	23.38471752	6.59	547	1.45	2.2	1.3
1634	2	1	54.54769402	3.48	534	1.07	2.22	1.3
139	5	2	3.756658991	5.1	386	2.24	2.29	1.3
1755	2	1	75.64503555	2.96	325	1.22	2.34	1.3
1770	5	2	4.531690249	5.27	268	1.71	2.36	1.3
1678	5	1	6.365787135	4.68	576	1.73	1.77	1.31
1884	5	2	11.53111593	3.52	424	2.09	1.96	1.31
801	5	2	6.526487702	5.6	467	1.6	1.99	1.31
237	5	2	8.258403725	3.65	369	1.94	1.99	1.31
2302	2	2	67.16248668	3.98	406	1.14	2.2	1.31
512	4	2	15.03175108	4.41	481	1.44	2.22	1.31
222	5	2	4.405927327	4.11	307	1.56	2.24	1.31
1126	3	2	43.29309763	3.39	282	1.52	2.27	1.31
34	5	1	2.8098	3.08	424	2.47	1.65	1.31
323	2	1	40.3411489	3.66	449	1.48	2.05	1.31
234	5	2	6.505353973	4.03	430	1.65	1.72	1.32
804	5	1	5.475758822	5.56	646	2.33	1.86	1.32
1409	4	1	16.4472187	5.59	445	1.74	1.87	1.32
836	4	1	11.79613671	4.12	446	2.36	1.91	1.32
2364	5	2	11.67199526	4.64	336	1.06	1.97	1.32
1853	4	1	13.11256971	3.28	588	1.23	2.11	1.32
536	3	1	59.57613844	2.68	507	1.21	2.15	1.32
2197	2	1	45.47070091	3.5	392	1.06	2.2	1.32
839	2	1	79.70066705	4.16	476	1.2	2.26	1.32
2081	2	1	80.12311727	3.13	550	1.31	2.33	1.32
489	2	1	85.38197942	8.43	445	1.3	1.76	1.33
1101	5	2	6.277049197	4.3	310	2.61	1.81	1.33
167	5	1	4.891196617	6.99	408	1.35	1.95	1.33
1715	4	1	20.12101961	3.51	490	1.4	1.95	1.33
1380	5	1	4.927478425	4.72	890	2.02	1.95	1.33
1468	4	1	35.92838695	5.12	688	1.24	1.98	1.33
1009	3	2	48.06494643	3.48	265	1.29	2	1.33
160	4	2	22.92747063	4.19	424	1.24	2.03	1.33
1987	2	1	47.71407009	5.34	337	0.94	2.16	1.33
1673	2	2	69.88913746	3.05	321	0.94	2.24	1.33
704	2	1	64.72379677	4.97	413	1.17	2.27	1.33
944	2	1	51.27691369	2.68	404	0.97	2.29	1.33
1558	1	1	58.35152067	4.3	425	1.07	2.31	1.33
82	5	2	5.629990808	4.64	688	2.6	1.41	1.34
88	3	1	51.73059111	6.09	445	1.69	1.74	1.34
2272	5	1	11.60926181	4.68	405	1.96	1.88	1.34
1252	5	1	3.881056436	4.21	592	3.31	1.99	1.34
668	5	2	7.973377985	3.8	309	3.62	1.99	1.34
1306	4	1	29.86450709	5.53	323	0.86	2.17	1.34
1464	4	2	14.32596547	5.31	548	2.14	2.18	1.34
857	5	1	11.33088046	7.97	475	2.32	2.18	1.34
338	4	2	12.69739053	4.01	610	1.3	2.22	1.34
1015	2	1	62.02930889	3.2	418	1.05	2.38	1.34
1446	5	1	2.629650875	3.28	638	2.98	1.1	1.35
1564	5	2	4.604446677	3.49	89	3.06	1.43	1.35
708	3	1	24.5927548	3.03	460	0.95	1.58	1.35
2279	4	1	13.11926221	5.31	255	1.53	1.72	1.35
1144	5	2	8.825181008	4.81	276	1.55	1.92	1.35
2259	5	1	8.440542104	3.06	514	1.43	2.03	1.35
366	5	2	17.99302215	3.5	260	1.4	2.09	1.35
2289	2	2	69.44238745	4.33	369	1.19	2.1	1.35
571	5	1	11.5302588	3.88	559	1.99	2.1	1.35
909	3	2	36.03228821	3.59	497	1.52	2.36	1.35
738	5	1	3.702106696	4.08	338	3.05	1.33	1.36
2142	5	1	4.749748394	5.22	419	2.02	1.38	1.36
585	5	1	5.243909653	4.69	410	2.23	1.82	1.36
825	4	1	17.8330044	3.41	368	1.03	1.84	1.36
20	5	1	8.237590476	3.98	492	2.02	1.84	1.36
2190	5	2	4.842024641	4.29	573	2.06	1.85	1.36
1239	5	1	3.570281536	5.14	519	2.16	1.88	1.36
577	5	2	7.956906313	5.52	434	1.65	1.97	1.36
2071	5	2	23.46418567	4.3	633	0.89	1.99	1.36
1051	3	2	32.36678814	4.3	398	1.42	2.05	1.36
1486	2	2	61.72741246	2.68	458	0.9	2.16	1.36
1200	3	1	48.37101046	3.43	637	1.02	2.31	1.36
2156	2	1	64.50760988	7.58	340	0.99	2.32	1.36
1762	5	2	1.378940232	4.88	748	3.29	1.06	1.37
1491	5	1	7.331146809	5.94	537	1.35	1.59	1.37
692	5	1	11.29781624	8.49	571	2.11	1.82	1.37
1943	5	1	9.423486397	3.03	526	1.31	1.84	1.37
1180	4	1	12.37017761	6.09	336	1.98	1.9	1.37
2305	5	2	4.585638145	4.44	297	1.42	1.95	1.37
2170	5	2	3.450359088	4.72	442	2.75	1.96	1.37
2045	4	1	29.10148657	5.17	444	1.2	1.99	1.37
1976	5	2	11.57122574	4.01	317	1.26	2.02	1.37
887	4	1	13.58156193	3.84	444	1.57	2.05	1.37
1869	5	1	10.69078005	5.4	382	1.64	2.06	1.37
630	4	1	43.07075288	4.43	421	1.37	2.11	1.37
2019	2	1	54.47883326	2.33	347	1.26	2.3	1.37
438	5	1	3.990416521	4.05	458	2.69	1.67	1.38
1273	4	1	22.08058382	7	358	1.02	1.91	1.38
1210	5	2	2.867628006	4.78	601	2.37	1.97	1.38
2274	5	2	6.07588843	4.3	406	1.21	2.02	1.38
285	4	1	12.8147426	4.05	508	1.4	2.05	1.38
485	3	1	25.77310414	3.14	545	1.08	2.21	1.38
712	4	1	36.05325894	3.84	543	1.13	2.23	1.38
1875	2	2	47.08997308	4.32	254	1.18	2.23	1.38
1854	1	2	109.8248291	4.16	378	1.27	2.31	1.38
1865	2	2	21.21430879	5.02	424	1.52	1.95	1.39
2201	5	2	13.64118943	6.64	447	1.66	1.98	1.39
977	5	2	5.633877249	5.76	419	1.39	2.09	1.39
744	1	1	104.6753366	4.05	309	1.2	2.15	1.39
2378	4	1	23.30304976	3.48	477	1.04	2.26	1.39
207	4	1	26.51827355	7.83	535	2.25	1.56	1.4
555	4	2	22.85868632	3.23	294	1.19	2.12	1.4
425	4	2	38.71322233	2.92	260	1.15	2.15	1.4
1646	2	1	73.33566558	2.65	412	0.98	2.22	1.4
951	4	1	22.72553817	4.64	416	1.39	2.38	1.4
725	4	1	16.37950414	2.58	424	1.44	2.27	1.4
1751	5	1	9.014849426	5.94	431	1.98	1.47	1.41
1155	3	2	33.23108047	7.22	424	1.2	2	1.41
2278	4	1	11.95781472	5.33	386	1.74	2.06	1.41
1991	5	1	5.541853784	4.56	629	2.2	2.06	1.41
1232	2	1	65.64229446	3.63	584	1.39	2.11	1.41
134	2	2	97.15884511	2.83	308	1.14	2.12	1.41
2160	2	1	63.48645514	2.65	441	1.01	2.22	1.41
1890	4	2	17.81136472	4.18	520	1.41	2.28	1.41
1367	4	1	17.11821994	4.68	669	1.46	2.34	1.41
2106	4	2	15.73262283	7.21	364	1.2	2.35	1.41
774	5	2	5.147438475	4.9	483	3.58	1.37	1.42
580	5	1	14.18640527	4.59	441	1.43	1.81	1.42
380	3	1	30.51946865	4.4	461	1.03	1.95	1.42
2091	5	2	19.02251135	4.13	419	1.29	2.04	1.42
2220	5	1	16.79750279	4.77	807	1.67	2.07	1.42
1173	4	1	20.2780229	3.97	386	1.51	2.1	1.42
1499	5	1	4.242268309	4.72	543	3.01	2.11	1.42
1861	5	2	5.592264377	3.57	558	1.32	2.14	1.42
1033	3	1	22.81668972	4.23	502	1.48	2.14	1.42
1870	4	2	24.04620863	3.36	328	1.4	2.18	1.42
1785	4	2	60.51336556	3.44	367	1.13	2.25	1.42
1858	5	1	12.26968799	4.04	508	2.85	2.45	1.42
1237	5	2	6.063002139	6.68	300	0.98	1.27	1.43
1309	5	1	3.30771469	4.3	264	2.44	1.36	1.43
395	5	1	4.961254736	5.56	381	2.03	1.84	1.43
219	4	2	14.35294656	3.24	424	1.9	1.93	1.43
853	4	2	15.05091007	4.68	308	1.45	1.98	1.43
1904	4	1	20.14709815	6.07	608	1.48	2.05	1.43
917	5	2	18.51819544	3.48	538	1.18	2.09	1.43
557	5	2	3.368063515	3.55	360	1.59	2.14	1.43
2040	2	1	70.92690859	2.91	436	1.13	2.24	1.43
1523	4	1	7.989587805	4.92	434	2.09	2.4	1.43
2041	3	2	50.163	7.51	239	1.48	2.05	1.43
2314	4	1	11.51799155	5.68	424	1.7	1.65	1.44
1443	4	2	17.26038384	2.64	535	1.75	2.04	1.44
930	5	1	18.09197356	3.24	411	1.98	2.14	1.44
934	4	1	11.17791391	3.66	526	0.83	2.22	1.44
2057	4	1	30.26093266	2.72	286	1.91	3.54	1.44
1266	5	2	10.3471045	6.16	424	2.52	1.28	1.45
1359	5	1	10.92861211	4.4	316	1.36	1.57	1.45
1767	5	1	6.937729469	4.88	516	2.22	1.75	1.45
2210	2	2	64.60722687	4.62	246	1.32	1.91	1.45
1871	2	1	99.78290004	2.63	300	1.09	2.26	1.45
1339	5	2	7.356387215	4.27	385	1.96	1.84	1.46
2334	5	1	3.719616401	3.84	457	2.22	1.89	1.46
16	5	2	8.308662887	7.39	406	2.58	2.01	1.46
308	4	2	19.88836999	3.23	368	1.47	2.09	1.46
357	5	2	14.33150308	2.8	485	1.51	2.09	1.46
275	2	1	52.75551896	3.11	443	1.13	2.23	1.46
795	1	1	108.8756275	2.71	438	1.06	2.3	1.46
339	2	2	67.20018316	3.46	286	1.31	2.36	1.46
1907	5	2	6.854562865	4.33	477	1.35	2.44	1.46
358	5	2	23.75421927	6.52	631	1.28	2.49	1.46
1263	5	1	17.33520026	3.95	424	2.24	1.4	1.47
513	5	1	3.790610932	3.72	693	2.86	1.59	1.47
1931	5	2	4.676208972	5.58	679	2.21	1.61	1.47
661	4	2	13.51106946	5.61	232	1.2	1.8	1.47
858	5	2	5.272404833	8.22	514	1.85	1.91	1.47
1774	3	2	40.5118323	4.77	212	1.28	1.93	1.47
1623	2	1	67.98302193	2.59	580	1.53	2.03	1.47
593	4	2	9.817487055	4.92	501	1.42	2.05	1.47
1344	2	1	60.48277223	2.65	578	1.46	2.15	1.47
1018	4	2	23.87788517	3.96	340	1.53	2.16	1.47
1360	4	2	94.8735717	2.87	321	1.16	2.22	1.47
982	5	1	12.59160051	4.92	381	1.56	2.24	1.47
552	5	2	15.79153673	3.08	569	1.35	2.31	1.47
195	5	2	4.809105988	3.7	347	1.87	2.44	1.47
1881	5	2	6.442740092	4.69	570	1.95	1.97	1.48
1903	5	2	15.28654391	2.4	229	1.87	1.98	1.48
63	2	1	71.60309229	4.3	346	0.86	1.99	1.48
1080	5	1	5.954647327	6.48	450	2.09	2.08	1.48
367	5	1	7.864924849	6.33	366	1.69	2.1	1.48
1186	2	1	68.6501206	4.3	538	0.49	2.21	1.48
970	5	1	21.3816783	4.81	631	1.48	2.05	1.48
833	5	2	6.710339231	4.17	424	1.73	1.45	1.49
473	5	1	8.835918604	5.4	365	1.28	1.86	1.49
916	4	1	35.79851209	4.98	399	1	1.99	1.49
632	5	2	16.04553741	4.9	373	1.9	2.01	1.49
1313	5	2	6.39623833	3.83	315	1.82	2.04	1.49
341	3	1	58.10762956	4.3	299	1.09	2.12	1.49
1311	5	1	5.621937425	4.86	559	2.52	2.13	1.49
1484	3	1	23.0630494	5.16	341	1.24	2.16	1.49
447	5	2	16.28544291	6.9	367	1.35	2.16	1.49
2084	5	2	20.05788699	4.33	327	1.44	2.16	1.49
2251	3	1	50.26378578	4.3	431	0.91	2.27	1.49
405	1	2	103.1558034	4.36	213	1.06	1.88	1.5
1536	4	2	14.7731305	5.27	337	1.12	1.95	1.5
11	2	1	42.97082304	3.45	533	1.19	2.01	1.5
2181	3	2	40.9956086	3.57	496	1.47	2.04	1.5
1825	5	2	17.90929431	3.37	424	1.52	2.1	1.5
1641	2	2	77.65527343	5.06	148	1.13	2.13	1.5
1855	5	1	5.899389716	6.03	233	3.17	2.15	1.5
2155	4	1	31.97064656	3.17	295	1.16	2.18	1.5
687	2	1	103.1140705	3.68	311	0.98	2.21	1.5
183	5	2	11.85883595	4.62	355	2.13	2.21	1.5
1908	2	1	62.93047061	3.04	424	0.85	2.28	1.5
968	3	2	36.95414141	3.44	461	1.04	2.29	1.5
1529	1	2	43.83661682	3.98	424	1.03	2.47	1.5
2319	5	1	6.036674747	4.3	675	2.93	1.27	1.51
177	5	1	6.538491698	5.49	732	1.87	1.55	1.51
1700	5	2	5.186555995	4.78	461	2.14	1.67	1.51
1470	4	2	13.5501864	3.94	424	1.32	1.92	1.51
241	5	1	8.593413986	2.63	524	1.39	2.03	1.51
1750	4	1	28.11207696	8.91	368	1.08	2.05	1.51
1195	4	2	8.931704854	4.64	449	1.79	2.05	1.51
259	4	2	33.17399764	4.3	397	1.42	2.1	1.51
1548	4	1	15.11876036	6.04	465	1.51	2.14	1.51
1001	4	2	28.4944612	4.92	342	1.56	2.16	1.51
872	4	2	41.13322471	4.3	552	1.51	2.18	1.51
227	2	2	89.04627861	4.01	302	1.02	2.2	1.51
1458	1	2	120.1381304	3.57	311	1.32	2.26	1.51
1722	2	1	84.68744579	3.94	506	1.12	2.33	1.51
806	2	1	78.45228242	3.08	351	1.13	2.43	1.51
1046	5	2	10.20709977	4.03	178	1.32	1.95	1.52
1414	5	1	5.191183948	4.29	583	2.26	1.98	1.52
789	5	1	9.115578695	6.55	480	2.18	1.99	1.52
1911	4	2	20.90234475	5.14	265	1.64	2	1.52
8	4	1	14.0564485	5.24	452	1.6	2.02	1.52
1369	4	1	20.82873359	4.07	512	1.03	2.03	1.52
1635	4	2	19.04465412	4.87	452	1.61	2.03	1.52
1505	5	1	10.9117153	6.92	371	1.33	2.04	1.52
1147	5	2	9.128266512	3.63	625	1.69	2.12	1.52
1215	4	1	22.28931175	3.37	452	1.08	2.15	1.52
823	4	1	22.9684275	3.38	368	1.01	2.21	1.52
1049	4	2	30.26018225	3.48	414	1.3	2.29	1.52
761	2	2	54.82754218	3.16	370	1.2	2.36	1.52
2	2	2	78.95269883	4.83	424	1.48	2.05	1.52
559	5	2	5.822613314	3.89	300	2.08	1.54	1.53
1177	5	1	2.630014134	5.17	749	3.6	1.8	1.53
1725	4	2	20.01642004	4.6	398	1.15	1.99	1.53
243	4	2	12.86901545	4.4	484	1.34	2.05	1.53
2320	3	2	36.82332516	3.73	452	1.71	2.08	1.53
391	4	1	18.15144962	3.45	509	0.8	2.17	1.53
840	4	2	17.92882463	6.35	157	0.83	2.27	1.53
775	4	1	12.04266533	6.35	470	1.92	1.7	1.54
1935	5	1	5.462023059	3.06	572	1.97	1.79	1.54
583	4	2	21.21430879	5.52	388	1.7	1.86	1.54
356	5	2	14.32374796	3.65	237	1.15	1.92	1.54
1131	4	1	17.11933031	4.6	462	1.34	2.01	1.54
2304	5	1	12.79876437	5.02	461	1.23	2.06	1.54
959	5	1	15.98227123	3.09	424	1.69	2.07	1.54
264	4	2	37.42453279	5.88	391	1.05	2.08	1.54
1092	5	2	5.949185844	4.48	537	2.22	1.34	1.55
79	5	1	4.231262778	4.14	462	1.88	1.52	1.55
816	5	1	5.585109337	4.07	465	1.84	1.67	1.55
1663	5	1	4.354499643	4.97	424	1.79	1.92	1.55
1764	5	2	13.13254732	3.37	424	1.32	1.93	1.55
921	5	2	23.48499094	4.21	295	1.49	1.93	1.55
200	2	1	78.79079658	3.58	324	1.29	1.94	1.55
992	5	2	5.208672067	5.83	486	2.4	1.96	1.55
1291	5	2	14.30613214	6.04	431	1.7	1.99	1.55
1629	4	1	14.01499496	3.45	453	1.09	2	1.55
746	5	2	4.575660646	3.28	424	2.52	2.02	1.55
2249	5	1	31.06026253	3.57	412	1.34	2.09	1.55
2228	3	1	53.16933246	3.2	551	1.07	2.29	1.55
601	5	2	2.262568599	4.62	422	1.75	2.56	1.55
1834	4	1	9.802445404	3.89	577	1.94	1.94	1.56
1675	5	1	20.65069436	3.24	319	1.23	2.06	1.56
320	5	1	7.013907569	4.43	465	1.77	2.08	1.56
1450	4	2	24.4477154	5.33	521	1.97	2.15	1.56
845	4	1	19.04511959	5.04	551	1.65	2.19	1.56
1487	5	2	17.69509279	5.2	575	1.28	2.26	1.56
1138	4	1	21.69910815	4.37	341	1.44	2.31	1.56
1794	3	1	33.33592927	3.29	567	1.26	2.4	1.56
1581	5	1	4.797367233	4.68	424	2.01	1.6	1.57
260	5	1	18.16248803	4.68	514	0.86	2.09	1.57
1842	5	2	7.649971541	5.38	367	1.67	2.09	1.57
1791	4	1	20.305889	3.55	499	1.41	2.17	1.57
370	5	2	8.757334575	4.4	556	1.66	2.2	1.57
1521	4	1	24.13916973	5.27	277	1.49	2.21	1.57
679	2	2	51.87763424	4.32	473	1.73	2.21	1.57
2193	2	1	62.48725508	2.75	165	1.15	2.28	1.57
586	5	2	22.59984868	2.61	410	1.28	2.28	1.57
272	3	1	59.06440579	3.32	446	1.48	2.05	1.57
1923	5	1	4.265968648	3.95	548	2.92	1.16	1.58
1278	5	1	8.516596164	5.92	567	1.78	1.77	1.58
1187	5	2	4.934133825	4	541	2.26	1.8	1.58
311	4	2	17.93716225	5.74	438	1.55	1.85	1.58
760	5	1	12.40931463	4.52	409	1.4	1.91	1.58
166	4	1	19.98017247	3.58	433	1.08	2.13	1.58
1307	2	2	105.868642	2.5	306	1.09	2.14	1.58
1894	2	1	30.76281831	5.09	502	1.09	2.15	1.58
2257	3	1	50.08338597	3.09	337	1.75	2.16	1.58
1845	5	2	5.912061112	4.32	371	2.23	2.18	1.58
1568	5	1	12.82860345	6.09	597	2.16	2.22	1.58
1563	3	2	45.23469404	4.1	420	1.05	2.23	1.58
560	3	1	73.48231576	4.3	455	1.14	2.33	1.58
947	3	1	44.75141335	6.05	496	1.41	2.42	1.58
1099	3	2	28.35391087	6.17	176	1.04	2.48	1.58
123	5	1	5.967002066	3.88	444	2.01	1.58	1.59
1501	5	1	2.751502107	5.25	722	2.44	1.64	1.59
1198	5	2	5.71942589	5.9	534	2.64	1.65	1.59
334	5	1	3.260330157	5.44	489	3.35	1.9	1.59
240	4	2	13.43137545	3.23	428	1.44	1.91	1.59
1259	5	1	8.413030282	7.55	411	1.76	1.97	1.59
508	2	1	55.41366075	3.95	413	1.43	2.08	1.59
2088	5	1	13.03354825	3.63	424	1.68	2.08	1.59
2152	2	1	90.5238217	4.36	415	1.37	2.12	1.59
147	4	1	19.26978278	5.06	844	1.69	2.22	1.59
2212	2	2	59.93722175	3.9	401	1.38	2.25	1.59
301	4	2	22.05306971	4.19	473	1.32	2.3	1.59
2371	5	2	21.34316087	4.23	409	1.57	1.78	1.6
175	4	1	11.46482306	6.31	289	1.51	2.01	1.6
653	4	1	16.75048106	4.87	486	1.49	2.03	1.6
767	2	1	60.59862441	3.01	374	0.96	2.13	1.6
1964	4	1	17.7614389	4.32	328	1.11	2.13	1.6
1713	5	1	17.44398217	2.99	620	2.27	2.31	1.6
1031	5	2	4.884246143	4.81	553	2.37	2.31	1.6
669	5	2	3.12205014	3.98	500	2.68	1.35	1.61
109	5	1	3.428157318	8.15	491	2.95	1.52	1.61
2360	5	2	11.63314282	4.18	419	1.14	2.07	1.61
1674	4	1	16.00372023	3.58	490	1.3	2.18	1.61
2313	4	2	11.27002417	5.19	430	1.54	2.21	1.61
1796	4	1	17.0354347	4.51	375	1.51	2.23	1.61
1253	4	1	21.09350933	2.59	329	1.54	1.84	1.62
1257	5	2	4.550502472	4.3	424	2.59	1.84	1.62
705	4	2	21.19539374	2.69	423	1.78	1.88	1.62
762	4	2	23.79616598	5.84	273	1.6	1.9	1.62
309	3	1	50.34848382	4.01	587	1.19	1.98	1.62
1158	5	2	9.630452154	5.88	423	1.71	2.02	1.62
791	4	1	10.21141098	4.68	713	1.6	2.14	1.62
2150	2	1	62.73383371	4.16	635	1.19	2.23	1.62
870	1	1	107.4679269	3.34	595	1.41	2.23	1.62
1656	5	1	7.801803471	5.68	424	2.09	1.06	1.63
146	5	2	4.594780573	4.12	548	2.72	1.54	1.63
1429	4	1	10.97774898	3.74	509	1.74	1.56	1.63
223	4	2	10.02784255	3.91	393	1.36	1.93	1.63
2021	5	2	6.277303609	3.5	351	1.79	2.04	1.63
1843	5	1	11.34009837	5.94	527	1.75	2.09	1.63
1271	2	1	59.753213	2.03	451	0.88	2.1	1.63
1441	5	2	5.888554041	3.37	422	1.78	2.29	1.63
569	4	2	18.1489505	4.39	541	2.39	1.91	1.64
2112	5	2	9.863148902	2.87	261	1.29	1.97	1.64
2182	5	2	9.132191389	4.3	299	1.79	1.98	1.64
516	4	1	28.91318527	3.39	638	1.19	2	1.64
603	4	1	18.5372202	3.44	517	1.41	2	1.64
213	4	2	25.02231901	4.92	424	0.75	2.06	1.64
2171	3	1	38.75744363	3.72	376	1.2	2.16	1.64
995	2	1	98.16635615	3.43	248	1.15	2.27	1.64
672	3	2	46.4000979	3.91	299	1.48	2.05	1.64
2338	5	2	3.568105789	6.95	319	2.27	1.83	1.65
828	3	2	38.32352702	5.39	428	1.14	1.9	1.65
2009	4	2	19.44811888	5.99	292	1.16	1.92	1.65
663	5	1	6.392149539	3.87	240	2.9	1.94	1.65
492	1	1	124.7402274	4.12	279	0.9	1.95	1.65
321	2	1	59.58398293	2.47	656	1.27	1.95	1.65
1511	5	2	9.117905873	2.96	179	1.88	2	1.65
1787	2	2	53.81368358	3.62	342	1.17	2.08	1.65
1937	4	1	11.92547661	3.83	573	1.35	2.09	1.65
526	4	2	16.07695639	4.4	604	1.67	2.11	1.65
24	1	1	70.81537301	3.65	381	1.53	2.13	1.65
1647	5	1	4.36344743	3.46	600	2.27	2.18	1.65
1771	5	2	5.735273675	4.01	244	1.31	2.37	1.65
480	2	1	66.34587969	10.15	540	1.21	2.43	1.65
2348	5	1	8.327091785	4.08	421	2.11	1.56	1.66
2242	4	1	20.69325896	4.03	424	1.09	2.01	1.66
1193	5	2	10.00540734	3.93	465	2.15	2.07	1.66
949	2	1	79.77179297	3.21	379	1.06	2.18	1.66
1986	1	1	118.456722	3.24	508	1.33	2.29	1.66
1808	5	2	5.449843833	4.3	321	1.62	2.35	1.66
834	3	1	62.32835337	4.25	951	0.79	2.46	1.66
2237	5	1	12.53100126	7.33	356	1.97	1.81	1.67
538	4	1	18.53081989	6.02	464	1.9	2.09	1.67
2147	4	1	15.50638405	6.27	411	1.24	2.13	1.67
594	5	1	13.1018202	3.26	304	1.54	2.22	1.67
961	2	1	55.66730416	7.83	572	1.21	2.3	1.67
1303	5	1	9.382446034	4.74	575	1.72	2.39	1.67
1583	5	1	6.004100323	3.8	427	1.77	1.88	1.68
62	5	2	4.147113122	3.91	501	2.04	1.94	1.68
2358	4	1	10.71075379	4.87	467	1.89	2.1	1.68
2126	4	1	17.25617471	6.38	706	2.23	2.12	1.68
2148	5	2	31.51417641	3.18	633	1.49	2.22	1.68
645	4	2	25.22059954	2.41	311	1.3	2.31	1.68
1333	3	1	61.18683281	7.22	233	1.17	1.74	1.69
1301	5	1	12.65296456	3.77	424	1.15	1.93	1.69
1026	5	2	7.237887553	6.2	552	1.72	1.99	1.69
1693	5	1	9.309631029	5.58	629	1.74	2	1.69
1806	4	2	25.67991262	3.59	337	1.1	2.04	1.69
97	2	2	48.40377284	4.43	546	1.36	2.1	1.69
364	4	2	11.94539288	4.21	439	1.74	2.1	1.69
1396	2	1	58.98504855	5.83	457	1.23	2.13	1.69
718	4	1	23.3685475	4.29	630	1.38	2.2	1.69
734	1	2	37.07820777	6.08	457	1.25	2.28	1.69
662	5	1	5.671199359	3.38	568	1.43	2.41	1.69
1454	5	2	12.83336951	3.83	508	1.48	2.48	1.69
267	2	1	65.09063809	3.34	327	1.46	1.82	1.7
1899	5	1	6.001907119	2.41	424	2.07	1.86	1.7
1584	5	1	5.242065571	4.74	264	2.17	1.86	1.7
60	5	2	12.14812233	5.95	519	2.37	1.92	1.7
1517	5	2	13.72990075	3.12	304	2.3	1.97	1.7
231	5	2	5.052294463	7.09	376	1.37	1.99	1.7
1836	3	2	37.54334709	4.87	357	1.06	2.18	1.7
465	5	2	15.13502925	8.94	371	1.8	2.25	1.7
1874	2	2	56.64682688	5.34	331	0.99	2.33	1.7
329	2	1	88.15686979	4.14	277	0.83	2.38	1.7
627	2	2	65.20871264	5.19	317	1.05	1.77	1.71
1514	5	1	5.203607172	7.35	494	1.88	1.79	1.71
790	4	2	14.05367153	4.52	458	1.33	1.94	1.71
1588	3	1	28.67096313	5.74	419	1.66	1.95	1.71
1221	2	1	63.72358605	6.65	329	1.14	2.09	1.71
1020	4	1	18.03600184	3.98	575	1.6	2.1	1.71
2164	2	1	59.85760001	2.72	524	1.08	2.18	1.71
1727	5	1	20.94286832	4.04	359	1.63	2.2	1.71
1980	5	2	4.786857987	5.77	424	1.29	1.35	1.72
238	5	2	3.652043189	4.66	603	2.69	1.36	1.72
1430	5	2	6.389104528	7.59	270	2.51	1.68	1.72
279	5	1	17.24881292	6.09	191	1.53	1.85	1.72
1503	3	2	38.98612521	3.39	344	1.09	1.92	1.72
876	5	2	9.074831177	3.5	320	1.91	1.93	1.72
2161	5	2	5.32607924	2.97	424	2.96	1.94	1.72
168	2	1	85.43300206	3.3	424	1.3	2.26	1.72
2266	2	2	45.62786708	4.76	407	1.06	2.39	1.72
1248	4	2	22.1736234	4.26	424	1.48	2.05	1.72
894	5	2	5.407271501	3.76	311	0.97	1.68	1.73
527	5	2	11.17904011	3.16	257	1.87	1.97	1.73
589	3	1	37.62229761	4.61	380	1.24	2.06	1.73
608	2	2	61.21373271	3.86	545	1.02	2.31	1.73
578	4	2	25.89143094	5.45	346	1.2	2.42	1.73
359	5	1	7.271616167	5.27	275	2.31	1.44	1.74
778	5	1	7.508651079	3.74	514	1.57	1.47	1.74
1008	5	1	8.55201553	5.25	458	2.17	1.69	1.74
1060	5	1	6.859840536	2.09	279	1.57	1.76	1.74
1300	5	1	10.22712124	4.1	424	1.95	1.89	1.74
990	5	2	6.209697202	4.39	682	1.35	1.95	1.74
1857	5	1	7.389784037	4.3	710	2.03	1.96	1.74
72	4	1	14.67347843	5.2	609	1.78	2	1.74
2138	4	1	34.32018529	5.8	402	1.06	2.09	1.74
1905	2	1	62.1383031	5.75	334	1.13	2.09	1.74
295	5	1	19.27270651	4.78	681	2.1	2.13	1.74
1679	2	1	69.68979987	4.68	340	1.07	2.14	1.74
2061	4	1	10.78814096	3.83	563	2	2.24	1.74
2263	2	1	52.14782964	3.69	497	1.28	2.25	1.74
153	5	1	14.01499496	3.48	424	1.48	2.05	1.74
1120	5	1	5.541118616	5.4	728	2.18	1.49	1.75
469	5	1	7.403688759	4.01	490	1.15	1.88	1.75
771	5	1	15.54842687	5.04	428	1.96	1.98	1.75
1175	5	1	10.157243	2.66	515	1.71	2.3	1.75
1776	2	1	72.41978466	2.86	646	1.24	2.35	1.75
701	3	1	48.95570088	4.52	649	1.41	2.36	1.75
39	5	2	18.03656905	2.78	360	1.37	1.37	1.76
2221	4	1	8.453431878	7.67	327	1.5	1.83	1.76
137	5	1	9.249037204	3.56	477	1.49	1.89	1.76
2270	4	1	14.71067394	5.71	584	1.18	1.9	1.76
1837	5	1	2.94392422	2.25	466	3.08	1.98	1.76
2342	4	1	21.78761376	5	573	1.34	1.99	1.76
2238	4	2	58.55700669	5.27	217	1.17	2.01	1.76
637	4	2	25.69824316	5.46	577	1.16	2.02	1.76
1152	4	1	27.57089104	5.13	690	1.44	2.19	1.76
2168	4	2	21.26537819	3.57	347	1.35	2.29	1.76
2026	5	2	10.00451204	3.5	138	2.7	2.6	1.76
1103	5	1	3.7336735	6.64	406	2.08	1.8	1.77
73	2	1	82.78115481	5.97	368	0.96	1.98	1.77
1775	3	2	40.80905915	3.37	298	1.35	2.09	1.77
455	4	1	14.953461	5.47	404	1.5	2.12	1.77
319	5	1	20.97556253	3.56	557	1.16	2.24	1.77
1201	4	2	34.36252505	3.83	424	0.98	2.5	1.77
283	4	1	14.04008241	2.81	424	1.74	1.96	1.78
2125	4	2	8.712395092	3.69	433	1.67	1.99	1.78
192	5	1	5.27634566	3.45	424	1.03	2.07	1.78
161	5	2	2.858965431	3.99	338	1.49	2.1	1.78
324	5	1	9.579664157	3.1	274	1.61	2.12	1.78
530	5	1	6.853749379	4.32	574	1.76	2.16	1.78
1599	4	2	17.88851881	4.47	439	1.67	2.24	1.78
1274	3	1	76.41127514	3.21	422	1.36	2.29	1.78
410	3	1	100.9129036	5.02	357	1.39	2.39	1.78
1850	4	2	21.51816788	3.05	267	1.99	1.6	1.79
1587	5	2	21.79839977	3.58	371	1.44	1.92	1.79
128	4	1	28.04226994	7.83	384	1.35	1.94	1.79
2030	4	1	13.07943279	5.6	430	1.31	1.97	1.79
30	4	1	16.98435515	4.22	410	1.09	2.06	1.79
1797	4	2	15.67429955	3.84	373	1.37	2.12	1.79
377	5	1	7.282860034	4.53	449	1.27	2.14	1.79
1539	1	1	88.34895115	4.95	424	1.01	2.42	1.79
631	3	2	60.2202052	3.46	424	1.48	2.05	1.79
1733	5	2	4.907278569	5.64	401	2.87	1.62	1.8
1390	4	2	10.67712878	4.9	443	1.29	1.85	1.8
355	2	2	44.50801983	4.22	336	1.31	1.89	1.8
1711	2	2	66.53565248	3.52	576	1.15	2.4	1.8
179	5	1	5.914801798	2.4	789	2.35	1.23	1.81
893	4	1	32.56618425	5.49	388	1.21	1.87	1.81
1219	2	1	83.06587829	3.46	371	0.93	2.18	1.81
1013	4	2	13.79516732	4.01	408	1.3	2.23	1.81
2276	4	1	22.68909234	3.39	344	1.24	2.25	1.81
1627	5	2	8.738045649	5.52	393	1.98	1.35	1.82
501	5	2	12.5516854	1.94	168	1.64	1.84	1.82
2356	2	1	86.34476057	3.56	437	0.92	2.09	1.82
1902	4	1	9.330243329	4.55	496	1.95	2.12	1.82
524	2	1	63.41401864	4.24	380	1.17	2.17	1.82
717	2	1	74.23795172	2.57	482	1.32	2.19	1.82
1972	4	1	29.36823004	3.44	658	1.17	2.2	1.82
1082	2	1	82.54337291	4.83	489	1.44	2.22	1.82
1948	4	1	24.58281135	4.65	393	1.36	2.36	1.82
677	5	2	6.317039385	3.45	766	2.17	1.34	1.83
1455	4	1	8.380693324	10.57	467	2.53	1.98	1.83
722	4	2	29.35422273	2.98	424	1.16	1.99	1.83
2332	4	1	35.32574541	5.64	361	1.5	1.99	1.83
1230	4	1	23.0428151	3.67	309	1.97	2	1.83
1375	4	2	18.3272906	5.15	427	1.01	2.05	1.83
1325	4	2	27.17117255	6.99	361	1.53	2.05	1.83
150	4	2	22.93996494	6.55	409	1.65	2.06	1.83
1474	5	1	9.856121672	6.9	415	1.93	2.06	1.83
1810	5	2	10.50340366	5.68	422	1	2.11	1.83
1095	2	1	50.30359223	4.51	469	1.63	2.11	1.83
1819	4	1	52.28692094	2.95	379	0.97	2.13	1.83
1661	5	1	16.53692295	7.37	424	1.39	2.13	1.83
1465	4	1	15.44279896	4.57	457	1.8	2.22	1.83
444	5	2	10.30006949	4.13	495	1.56	2.25	1.83
2236	2	1	81.05416008	3.8	325	1.41	2.38	1.83
2129	5	2	3.09326998	4.3	357	2.21	1.4	1.84
120	5	2	5.935802517	3.66	559	2.78	1.64	1.84
540	5	1	2.678173373	4.3	671	3.31	1.68	1.84
749	5	1	2.818355379	4.1	424	2.73	1.69	1.84
997	4	2	11.56668393	7.29	368	1.75	1.83	1.84
2169	1	2	76.15980532	5.89	223	1.55	1.96	1.84
607	3	2	37.49598414	4.47	352	1.08	1.98	1.84
1190	4	2	10.84940334	3.37	385	1.7	2.08	1.84
439	2	1	48.30673007	4.01	208	0.69	2.12	1.84
494	4	2	29.51983806	3.59	253	1.52	2.12	1.84
520	4	1	18.22663095	3.06	460	1.07	2.18	1.84
979	5	1	10.84116011	6.92	541	1.8	2.18	1.84
1756	5	2	6.7279	6.27	478	0.96	2.47	1.84
860	5	2	7.921156632	3.86	341	2.38	1.75	1.85
346	5	2	2.862185044	3.7	717	1.72	1.88	1.85
1831	4	1	26.74361156	4.74	480	1.59	1.67	1.86
1308	5	2	4.786857987	4.68	424	2.07	1.84	1.86
615	4	1	16.03616156	4.86	336	1.49	1.89	1.86
1405	2	1	37.64779363	4.23	432	1.36	2.03	1.86
846	5	1	8.360916368	4.27	548	1.7	2.07	1.86
1732	3	1	44.55413052	3.9	425	1.21	2.1	1.86
1896	5	2	3.177114568	5.54	614	2.75	2.11	1.86
855	4	1	21.27309961	5.58	243	1.24	2.12	1.86
1559	4	1	17.56110086	5.87	1256	2.05	2.12	1.86
1238	4	1	13.64527174	2.77	520	1.43	2.2	1.86
729	2	1	59.71833696	4.36	293	0.82	2.23	1.86
2085	5	1	8.142464029	4.3	618	2.76	1.1	1.87
1640	1	1	102.1254033	3.39	445	1.25	1.92	1.87
1387	3	1	41.82323174	4.53	419	1.11	2.19	1.87
1393	3	1	31.25706381	3.23	245	1.2	2.19	1.87
974	2	1	52.51831547	3.69	460	1.08	2.24	1.87
1067	2	1	71.88629273	2.92	388	1.08	2.29	1.87
931	4	2	21.95206422	4.22	446	1.53	2.41	1.87
1759	5	2	4.516042378	7.57	389	2.09	1.6	1.88
2331	5	1	2.034128943	5.16	724	2.99	1.82	1.88
2325	4	1	21.21903379	4.3	413	1.65	1.92	1.88
1888	5	1	5.655965433	6.83	324	3.04	1.61	1.89
609	2	1	59.17980955	4.63	306	1.36	1.77	1.89
1122	5	1	9.289699916	3.76	662	2.92	1.86	1.89
373	3	2	52.89336734	3.48	174	1.12	1.91	1.89
1288	5	1	4.795886968	8.08	505	2.6	1.92	1.89
2117	3	2	20.55931051	3.24	321	1.23	1.94	1.89
754	5	1	7.988556518	3.89	538	1.05	1.99	1.89
1941	3	1	26.59001672	8.79	511	1.12	2.19	1.89
316	2	1	50.97232374	4.6	657	1.27	2.19	1.89
1383	2	1	59.85760001	3.94	478	1.09	2.26	1.89
393	5	1	3.490440207	6.23	681	3.2	1.65	1.9
325	5	2	10.47299804	6.12	369	1.81	1.69	1.9
1203	4	1	15.43066843	4.39	189	1.14	1.81	1.9
812	5	2	3.911150042	4.46	593	2.57	2	1.9
1151	5	2	8.257168677	3.63	215	1.15	2.09	1.9
1243	2	1	71.72997569	4.33	462	1.24	2.09	1.9
572	4	1	16.26686161	4.32	482	1.25	2.16	1.9
566	4	2	12.80970881	3.81	316	1.53	2.16	1.9
253	1	1	127.8668106	2.98	249	1.33	2.26	1.9
2198	5	1	9.786786753	4.44	495	2.17	1.9	1.91
1294	3	2	42.83047525	4.77	296	1.51	1.96	1.91
549	5	1	6.960173073	4.23	446	1.82	2.01	1.91
1723	4	1	14.25788368	3.98	424	2.29	2.02	1.91
214	4	1	14.39479048	3.83	555	1.51	2.11	1.91
983	5	1	9.599632927	4.32	354	1.97	2.13	1.91
901	4	1	27.78855434	3.83	551	1.31	2.17	1.91
1355	5	2	5.929523248	4.11	318	2.47	1.58	1.92
102	5	1	8.870432257	3.06	250	1.64	2.13	1.92
1391	5	2	10.71180013	4.72	381	1.62	2.15	1.92
1947	3	1	63.82083508	4.3	565	1.34	2.23	1.92
660	4	2	15.61331297	3.11	361	1.28	2.33	1.92
1154	4	1	11.39907263	3.14	588	1.8	2.36	1.92
459	5	1	2.46390635	6.39	922	3.07	1.8	1.93
924	4	2	30.22200626	7.47	253	1.76	1.86	1.93
86	3	1	31.66906338	3.5	581	1.67	2.01	1.93
287	2	2	72.21870715	3.64	283	1.42	2.05	1.93
1749	5	2	6.614959462	4.45	497	2.01	2.05	1.93
752	3	1	49.07377532	4.67	558	1.12	2.07	1.93
232	2	2	68.6313768	3.6	543	0.85	2.13	1.93
53	2	2	81.57457002	3.48	424	0.98	2.18	1.93
2322	4	2	21.21735252	4.54	443	1.31	2.25	1.93
1479	4	2	22.27095079	4.56	435	1.4	2.29	1.93
1362	5	1	3.149597222	5.7	698	2.43	1.39	1.94
2004	5	2	11.63046377	4.3	261	1.31	1.76	1.94
1011	4	1	22.87155349	2.59	624	1.93	2.02	1.94
249	4	2	11.69807093	3.9	347	1.43	2.03	1.94
1684	4	2	13.3843814	5.11	507	1.56	2.1	1.94
1651	4	1	22.98770754	6.51	461	1.71	2.26	1.94
1915	5	2	7.826373345	4.13	294	1.65	1.58	1.95
1498	4	1	12.2985759	5.74	321	2.02	1.85	1.95
1196	4	2	16.68516105	3.2	409	1.15	1.96	1.95
418	4	2	20.35104018	3.34	262	1.76	2.06	1.95
1381	4	2	26.51683786	3.74	476	1.17	2.15	1.95
613	4	1	18.49462279	6.2	349	1.14	2.16	1.95
1488	2	1	71.73906373	3.38	582	1.46	2.29	1.95
313	4	1	12.87854512	3.69	519	1.97	2.05	1.96
2186	4	2	14.20778908	3.04	377	1.66	2.14	1.96
1611	4	1	15.33507518	3.73	514	2.22	1.6	1.97
271	5	2	8.089857199	2.65	318	1.21	1.75	1.97
638	5	1	7.165239116	3.28	600	1.9	2.07	1.97
1720	5	2	10.54901932	4.27	431	1.4	2.21	1.97
1644	5	2	3.11604207	4.27	424	3.8	1.35	1.98
1140	5	1	4.42997052	5.02	325	1.97	1.36	1.98
554	4	1	14.31331613	4.48	250	1.84	1.95	1.98
432	4	2	25.36028383	4.95	300	1.73	2.15	1.98
281	5	2	9.390746496	5.52	553	1.82	2.22	1.98
2214	5	1	6.169425231	3.51	672	3.24	1.81	1.99
1889	3	1	48.56369685	4.18	522	1.28	1.82	1.99
1348	5	1	6.565935254	4.81	268	1.6	1.84	1.99
1235	5	2	5.371950459	6.22	250	1.73	2.07	1.99
2127	4	2	28.55017013	3.89	343	1.05	2.16	1.99
1226	2	2	52.06748127	2.65	312	0.97	2.23	1.99
570	2	1	51.89107584	4.3	422	1.23	2.28	1.99
71	5	2	6.422493095	3.71	565	2.4	1.24	2
919	5	1	8.996169941	6.74	482	1.71	2.13	2
2299	5	1	6.218283843	5.13	369	1.2	2.22	2
1030	2	2	54.52997196	4.15	290	1.18	2.23	2
113	1	1	91.56048427	3.66	424	1.47	2.3	2
350	4	1	15.56737067	3.68	699	1.78	2.31	2
2308	5	1	3.979685966	7.32	666	3.68	1.18	2.01
1368	5	1	4.454282547	5.16	584	2.99	1.55	2.01
1766	4	1	18.9927849	3.72	412	1.39	1.7	2.01
2340	4	1	15.38962046	4.44	466	1.3	1.87	2.01
2227	4	1	27.71988538	4.49	389	1.67	1.9	2.01
1664	3	1	64.51578286	3.74	457	1.26	2.25	2.01
353	4	2	36.97618633	6.2	344	1.06	2.27	2.01
1717	2	1	51.06964069	3.69	405	0.99	2.38	2.01
382	5	2	3.72543935	4.61	665	2.85	1.37	2.02
2245	2	1	94.70335051	6.3	407	1.38	2.01	2.02
2076	5	1	13.07134563	7.29	384	1.72	2.03	2.02
333	4	2	13.17439103	4.72	358	2	2.1	2.02
40	3	2	36.33879074	4.7	311	1.4	2.14	2.02
1609	4	1	15.31106949	3.14	713	1.5	2.22	2.02
611	2	2	89.85390235	3.41	241	0.99	2.27	2.02
1789	4	2	20.84410038	3.26	593	1.36	2.3	2.02
963	4	2	11.15881557	6.17	511	2.3	1.86	2.03
568	1	1	100.0299057	4.26	341	1.27	1.9	2.03
180	4	2	13.34001597	3.92	512	1.79	1.9	2.03
1918	3	2	41.06278341	4.3	460	1.3	2.02	2.03
1285	4	1	38.50878446	3.86	588	1.47	2.14	2.03
1183	2	1	60.98245988	5.4	499	1.33	2.23	2.03
36	5	2	14.82272168	4.96	675	1.31	1.65	2.04
781	2	1	67.27604294	6.01	296	1.11	2.01	2.04
706	5	2	6.90904327	3.26	424	1.51	2.26	2.04
1945	5	2	13.52288389	3.17	545	1.24	2.07	2.05
956	5	1	20.38766997	3.38	236	1.53	2.12	2.05
110	4	1	17.60587015	4.25	405	1.05	2.13	2.05
2122	4	1	34.37086223	3.98	408	1.17	2.17	2.05
1864	1	1	76.49265706	2.88	482	1.04	2.18	2.05
294	2	1	52.23940135	3.96	567	1.21	2.27	2.05
1512	2	2	40.8691477	5.07	403	1.31	2.27	2.05
345	2	1	71.39965772	2.77	414	1.09	2.36	2.05
1786	5	1	12.080185	5.85	370	2.23	1.58	2.06
1118	5	2	9.538960444	6.31	281	1.56	1.62	2.06
1068	5	2	3.331842143	3.74	664	1.9	1.66	2.06
1295	4	1	9.851148678	4.47	561	1.51	2	2.06
1435	5	1	10.26439122	3.58	478	1.2	2.05	2.06
642	3	1	48.69570709	4.81	614	1.25	2.16	2.06
1681	1	1	71.31457503	3.87	603	1.32	2.33	2.06
9	4	2	14.12610392	4.49	384	1.91	1.66	2.07
414	4	1	13.44383904	4.68	219	2.21	1.8	2.07
1379	5	1	9.460865144	6.09	283	1.13	1.98	2.07
2258	5	1	9.72606387	5.68	521	2.26	1.98	2.07
1411	4	2	23.84271881	4.22	458	1.47	2.12	2.07
1685	4	1	20.5313897	5.74	387	1.4	2.27	2.07
124	4	2	23.4985369	4.3	272	1.89	2.34	2.07
2312	5	1	7.031612126	5.26	295	2.58	1.52	2.08
1800	5	2	6.464973433	3.53	260	2.51	1.87	2.08
698	4	1	16.90675313	2.91	440	1.38	1.88	2.08
824	3	2	46.18005833	2.67	355	1.26	2.03	2.08
1416	4	1	16.93917414	3.37	459	1.58	2.18	2.08
759	2	1	85.59967132	3.34	406	1.26	2.29	2.08
793	5	1	2.120320857	5.14	617	2.5	1.44	2.09
210	5	2	6.464973433	4.13	405	2.16	1.6	2.09
450	3	1	57.02589127	7.3	363	1.46	1.8	2.09
1410	5	2	9.959251395	2.01	527	1.63	1.93	2.09
2268	3	1	54.83590305	4.3	386	1.19	2.01	2.09
332	4	1	8.034312858	4.26	720	2.06	2.14	2.09
2024	5	2	16.37170713	6.73	425	1.57	2.21	2.09
1004	5	1	12.33580892	6.54	381	1.72	2.21	2.09
45	2	1	81.00444721	3.84	253	1.07	2.35	2.09
733	5	1	6.339322386	4.25	169	1.56	1.94	2.1
2362	5	1	5.061788383	1.6	499	2.41	2.12	2.1
562	5	1	12.48339031	3.89	508	1.61	2.14	2.1
117	5	1	13.82599179	3.23	614	1.44	2.15	2.1
883	4	1	8.688370913	4.81	424	1.87	2.2	2.1
212	4	1	22.12758962	4.76	426	1.4	1.85	2.11
402	4	2	7.288909922	6.95	668	1.38	1.89	2.11
897	4	2	28.15730947	5.94	276	1.25	2.09	2.11
1707	2	2	59.81685323	3.91	488	0.99	2.15	2.11
306	4	2	20.53247052	2.05	492	1.05	2.18	2.11
174	4	1	18.98155474	2.97	520	1.4	2.35	2.11
1557	3	2	54.34744364	2.42	278	1.48	2.05	2.11
541	5	2	6.840621414	4.73	232	1.75	1.9	2.12
1860	5	2	11.15005016	6.17	424	1.76	1.93	2.12
498	4	2	14.00799952	7.05	496	1.94	1.98	2.12
310	5	1	4.511440767	4.73	580	2.14	2.01	2.12
1928	4	1	31.41145232	3.83	406	1.14	2.13	2.12
1267	5	1	1.960063316	6.9	627	2.99	1.58	2.13
1983	5	1	4.364818039	4.78	268	2.7	1.74	2.13
1471	4	1	17.87303422	4.52	462	1.33	2.06	2.13
461	5	2	9.516897349	4.68	323	1.67	2.19	2.13
2087	5	2	8.049389155	5.52	359	1.26	2.2	2.13
2359	4	2	11.01777873	5.2	529	1.72	1.95	2.14
2001	4	1	20.93247229	6.91	499	1.24	2.01	2.14
413	5	1	10.24955205	4.96	274	1.62	2.02	2.14
1116	4	1	18.72055854	4.08	522	1.25	2.11	2.14
239	5	1	7.00141985	4.11	424	1.87	2.12	2.14
1225	4	1	15.35259211	5.76	571	1.21	2.15	2.14
1984	4	2	28.19618375	4.3	434	1.03	2.18	2.14
2206	5	2	5.633631292	3.51	424	2.09	2.27	2.14
1768	5	1	3.80251691	5.8	418	2.14	1.46	2.15
926	5	2	5.333553973	5.67	543	2.05	1.56	2.15
1916	5	2	7.218710062	6.52	536	1.09	1.66	2.15
2375	4	2	33.99672194	5.16	275	1.34	1.75	2.15
1631	5	2	13.69860115	5.25	452	1.83	1.96	2.15
1290	4	2	23.83120421	5.7	315	1.44	2.07	2.15
2166	5	2	8.380811766	8.5	438	1.67	2.17	2.15
186	3	1	35.12683405	5.56	522	1.65	2.35	2.15
1059	4	1	19.19563607	7.68	538	1.58	2.02	2.16
739	2	1	52.14829989	5.92	285	1.08	2.23	2.16
1817	2	1	65.28137603	4.09	411	1.07	2.32	2.16
99	4	2	22.89240129	2.97	264	1.35	2.02	2.17
87	5	2	4.049401995	3.62	662	2.06	2.14	2.17
1721	3	2	66.68625654	6.43	244	0.94	2.17	2.17
1404	3	2	39.77647093	5.31	473	1.53	2.19	2.17
981	3	1	40.59728608	7.11	532	1.16	2.21	2.17
218	5	2	4.410821785	6.27	424	2.06	2.37	2.17
1242	5	1	7.01653763	4.01	574	2.03	1.47	2.18
1354	4	1	21.32112218	6.35	360	1.31	1.97	2.18
2159	4	2	26.233	2.94	459	1.12	2.01	2.18
1315	4	1	24.43908199	3.77	512	1.29	2.29	2.18
1698	3	2	25.68828475	3.74	407	1.22	2.32	2.18
205	5	1	9.884236315	5.25	538	1.7	1.75	2.19
1316	5	2	28.42953783	4.72	346	0.97	2.12	2.19
1497	5	2	9.500286921	4.81	436	1.53	2.12	2.19
1074	4	2	20.30525835	4.55	445	1.24	2.27	2.19
670	2	1	61.62075135	3.37	353	0.68	2.35	2.19
1145	5	1	7.095308505	4.32	443	1.96	1.19	2.2
1208	5	1	6.560538909	5.99	432	2.07	1.4	2.2
1153	4	2	43.45057397	4.3	351	0.53	2.02	2.2
2048	5	2	10.33477459	4.12	342	1.67	2.22	2.2
2315	4	1	19.19592306	3.61	479	1.38	2.23	2.2
351	1	1	106.0525065	2.89	288	1.34	2.27	2.2
246	3	1	44.79272905	4.29	437	1.26	1.85	2.21
987	5	2	5.362209696	3.96	274	1.89	1.94	2.21
643	5	1	8.522303113	5.38	424	1.94	1.97	2.21
176	5	1	13.47456009	3.84	321	1.49	2.11	2.21
2294	4	1	15.40051966	4.13	428	1.26	2.13	2.21
1614	4	1	21.75267211	4.65	606	1	2.16	2.21
1993	4	1	28.27408263	4.06	470	1.29	2.18	2.21
107	5	1	4.532208991	4.36	452	2.12	2.33	2.21
1792	2	1	64.5645951	5.59	540	1.33	2.34	2.21
1017	5	1	7.035674061	5.88	473	2.17	1.51	2.22
376	4	1	14.15459089	6.23	430	1.74	1.91	2.22
1412	4	1	11.7462948	6.31	369	1.68	1.92	2.22
85	5	1	5.426705392	5.17	382	3.17	2.06	2.22
409	3	1	47.70049478	3.38	402	1.25	2.09	2.22
1910	4	1	22.76605475	4.36	465	1.42	2.2	2.22
2351	3	1	54.00313962	4.87	314	0.99	1.86	2.23
2025	4	1	28.56248786	6.52	439	1.53	1.86	2.23
2135	3	1	49.05977202	3.58	344	1.18	2.06	2.23
521	4	1	32.70425058	4.57	382	0.98	2.07	2.23
1996	4	2	20.70424019	4.21	310	1.34	2.25	2.23
1345	5	2	5.425426988	5.35	510	2.14	1.34	2.24
2310	4	1	17.03965521	6.72	392	1.1	2.14	2.24
1289	5	2	6.630449632	3.48	663	1.2	2.34	2.24
133	4	1	13.9959487	4.05	523	1.51	2.39	2.24
2277	4	1	11.94134298	5.49	432	1.96	1.95	2.25
1920	2	1	57.24639926	4.06	562	1.2	2.26	2.25
1963	4	1	12.13073928	3.35	683	1.38	2.4	2.25
1406	3	1	47.70049478	4.44	504	1.5	1.67	2.26
1575	5	1	3.510255571	4.18	413	2.97	1.89	2.26
423	4	1	12.42027687	6.28	367	1.59	1.92	2.26
1624	5	1	6.727531943	3.87	425	1.62	2.05	2.26
1509	4	1	25.5981404	3.11	573	1.74	2.21	2.26
189	2	1	62.5788547	4.08	565	0.89	2.22	2.26
786	3	1	79.06096918	3.56	454	1.64	2.35	2.26
165	5	2	7.845692644	5.28	521	1.77	1.7	2.27
216	4	1	17.27278695	3.71	488	0.97	2.2	2.27
2016	5	1	5.15332373	5.38	338	1.76	2.28	2.27
1535	5	2	4.620785144	3.52	535	1.88	1.62	2.28
967	2	1	49.87258596	3.59	357	1.21	2	2.28
440	2	1	93.91880716	2.51	335	1.13	2.2	2.28
2094	2	1	66.34587969	3.36	340	1.28	2.25	2.28
1165	5	2	3.666916819	4.07	348	1.99	1.71	2.29
486	5	2	15.93321865	3.45	323	1.55	1.86	2.29
777	2	1	69.33863574	3.16	451	1.07	2.16	2.29
422	5	2	4.25317659	4.39	482	1.79	1.85	2.3
2255	5	2	4.569039548	6.31	424	2.56	2.02	2.3
1885	4	1	29.61460554	3.97	491	1.24	2.06	2.3
1795	5	1	2.241604568	4.32	621	1.61	2.06	2.3
1898	5	2	4.688187472	2.89	265	1.83	2.06	2.3
483	1	2	122.9242681	3.83	400	1.23	2.16	2.3
849	4	2	10.07519309	5.66	329	1.76	1.81	2.31
467	5	2	4.062139673	6.43	432	2.29	1.83	2.31
297	1	1	92.72846906	3.15	492	1.04	2.04	2.31
1024	3	2	40.09711068	4.56	351	1.25	2.06	2.31
1944	5	1	19.11559695	5.11	421	1.54	2.07	2.31
675	4	1	22.46469746	1.77	714	1.43	2.08	2.31
622	1	1	87.57040824	2.9	423	0.87	2.11	2.31
811	5	1	11.19799443	6.47	550	1.59	2.18	2.31
258	4	1	14.91421295	4.72	678	1.37	2.23	2.31
726	5	1	6.233540764	4.2	526	1.35	1.49	2.32
470	5	1	8.742267641	5.38	446	1.88	1.64	2.32
952	5	2	5.574413435	3.34	274	2.55	1.69	2.32
126	5	1	11.19486811	5.12	566	1.34	1.83	2.32
1633	4	2	13.4874799	4.52	572	1.56	2.07	2.32
149	4	1	17.45740276	2.98	594	1.04	2.13	2.32
1358	4	1	13.53662935	5.15	437	0.73	2.19	2.32
597	3	1	29.67385446	3.58	549	1.31	2.22	2.32
347	1	2	118.9724713	2.58	284	1.19	2.23	2.32
2204	2	1	56.38995963	3.56	383	1.15	2.25	2.32
1372	3	1	62.8345783	3.98	475	1.18	2.15	2.33
67	4	1	18.55893565	2.82	640	1.41	2.18	2.33
975	5	2	3.907698031	4.38	424	2.97	2.18	2.33
1607	2	1	70.94618988	2.14	410	1.07	2.24	2.33
103	5	1	6.363127958	5.25	377	1.99	1.54	2.34
1478	4	1	28.01867689	8.02	296	1.07	1.67	2.34
1519	2	1	63.20730519	5.42	424	1.02	1.85	2.34
936	5	1	4.09423086	3.21	574	2.58	1.98	2.34
1828	5	1	11.88102033	5.08	485	1.3	2.06	2.34
1706	4	1	23.47033683	4.36	472	1.11	2.08	2.34
1258	4	1	13.68578552	4.86	550	1.53	2.08	2.34
2354	4	1	22.09587329	4.81	524	1.2	2.09	2.34
193	2	1	74.52197179	3.32	522	1.22	2.23	2.34
904	5	1	8.642730603	4.08	424	1.3	2.33	2.34
1170	5	1	2.473708606	4.91	845	3.06	1.3	2.35
421	5	1	8.100015663	3.97	758	1.84	1.75	2.35
1626	5	2	3.843086887	7.25	605	2.57	1.81	2.35
318	5	2	4.711421907	2.96	753	1.72	2.04	2.35
1178	5	2	3.73914902	4.83	661	2.26	2.27	2.35
1677	3	2	25.69492936	5.16	249	1.05	1.93	2.36
32	3	2	21.25034882	2.04	511	1.33	1.96	2.36
1417	4	2	26.37679746	6.73	539	1.48	2.04	2.36
1542	4	2	27.38362455	4.43	326	1.69	2.11	2.36
2355	4	2	14.74414087	4.76	441	1.44	2.2	2.36
17	4	2	8.637559348	6.2	424	2.25	1.46	2.37
1250	5	1	8.934421895	6.48	470	1.63	2	2.37
2281	5	2	5.822444435	4.96	209	2.34	1.38	2.38
1233	1	1	96.3390511	4.44	410	0.93	1.9	2.38
1342	5	1	7.079739357	4.3	413	2.43	1.94	2.38
2261	5	2	8.869258844	3.99	348	1.91	1.97	2.38
2341	1	2	112.973	2.92	255	1.13	2.12	2.38
1392	1	2	112.2283773	4.79	390	1.24	2.16	2.38
2275	5	2	5.176533495	3.63	416	1.75	1.87	2.39
1779	5	2	4.156898058	3.97	417	1.81	2.04	2.39
1743	5	2	6.180341241	4.77	364	1.6	2.05	2.39
1545	3	1	26.85465229	5.84	353	1.26	2.15	2.39
1940	5	2	8.365093539	3.89	358	1.34	2.17	2.39
1112	4	2	15.04080976	4.37	545	1.77	2.18	2.39
1741	3	1	53.58241214	6.69	322	1.25	1.88	2.4
850	2	1	43.75687207	3.63	451	1.04	2.29	2.4
1932	5	1	1.506150018	4.51	310	4.44	1.7	2.41
1994	2	2	57.27835475	5.14	174	1.19	1.86	2.41
1427	4	2	65.08898258	4.77	656	1.4	1.99	2.41
582	4	1	28.72084098	7.32	432	1.31	2.08	2.41
2044	5	2	10.37435463	4.86	525	1.93	1.91	2.42
41	3	1	23.13110383	4.11	568	1.89	2.18	2.42
1754	4	2	17.50507886	6.09	461	2.59	0.91	2.43
1083	5	1	7.80420788	6.97	771	2.47	1.53	2.43
2244	5	2	3.049948638	3.98	600	3	1.53	2.43
2219	5	2	19.40795777	2.24	459	1.16	1.88	2.43
889	5	2	9.201270703	4.15	280	1.4	1.91	2.43
1778	3	2	34.78221185	5.52	335	1.02	1.97	2.43
1648	3	1	48.6472609	3.94	415	0.96	2.07	2.43
449	4	1	15.07170861	5.32	355	1.28	2.1	2.43
971	2	2	55.6913222	4.9	490	1.12	2.35	2.43
802	4	2	15.02739262	4.95	196	1.37	1.74	2.44
47	5	2	15.33895755	2.94	99	0.7	1.88	2.44
785	1	2	99.54294324	7.47	288	1.11	1.94	2.44
1525	4	2	24.7998247	4.83	363	1.93	2.01	2.44
155	5	2	11.79591626	4.47	500	1.89	2.04	2.44
401	4	2	33.70124656	4.03	465	1.11	2.11	2.44
3	4	1	24.23871178	5.2	633	1.35	2.15	2.44
1580	2	2	47.46036954	3.32	423	0.88	2.17	2.44
1254	5	2	8.430160825	4.7	417	1.94	2.37	2.44
1280	4	1	16.20839455	5.2	412	1.41	1.78	2.45
821	4	1	14.0757886	3.41	597	1.4	1.83	2.45
991	5	1	8.068851234	5.75	718	1.75	1.88	2.45
1292	4	1	13.37837102	5.95	412	1.69	1.93	2.45
1044	5	2	18.62582839	5.65	231	1.51	2.11	2.45
1925	4	2	19.66849096	3.96	248	0.98	2.28	2.45
247	3	1	37.7287459	3.97	726	1.28	2.32	2.45
865	5	2	8.893306927	2.97	634	1.75	2.01	2.46
574	3	1	30.52277244	3.01	420	1.29	2.07	2.46
2124	5	2	9.608852896	6.69	441	1.59	2.15	2.46
1665	4	2	25.16456464	3.88	431	1.45	2.32	2.46
984	2	1	79.34622012	3.28	482	0.95	2.09	2.47
1550	5	1	3.648687946	6.4	337	1.89	2.17	2.47
1050	5	1	7.705225128	4.63	534	1.69	2.27	2.47
1593	3	2	29.85488996	6.64	394	1.48	2.05	2.47
682	5	1	7.388361131	6.55	639	1.94	1.57	2.48
2028	5	2	12.72195017	4.25	413	1.26	1.75	2.48
1214	4	1	24.43464702	6.86	292	1.46	1.95	2.48
1182	2	2	59.39813526	3.81	452	1.09	2.05	2.48
478	4	2	22.5587365	4.68	443	1.51	2.09	2.48
640	2	1	83.53246125	3.8	476	1.24	2.21	2.48
1400	5	1	7.754394131	5.88	533	1.94	1.89	2.49
1736	3	1	45.84087191	3.61	468	1.13	1.96	2.49
1589	4	2	13.82490641	4.72	403	1.52	2.24	2.49
1803	5	1	12.06701384	5.7	408	1.49	1.78	2.5
1592	2	1	58.76286069	5.2	443	1.09	2.24	2.5
561	5	1	7.178758994	4.55	426	1.89	2.25	2.5
2027	4	1	25.77647436	5.17	353	1.4	1.82	2.51
2047	2	1	62.72027369	5.83	319	1.16	2.05	2.51
1682	4	2	26.98300831	3.67	310	1.56	2.31	2.51
1480	3	2	54.26457478	3.83	392	1.37	2.36	2.51
132	5	2	5.390806871	3.61	417	2.13	1.66	2.52
78	1	2	100.9465587	3.97	181	1.09	1.98	2.52
1384	2	1	69.18275544	2.39	478	1.06	2.21	2.52
1863	5	2	3.938178539	7.49	710	1.57	2	2.53
596	4	1	17.03185431	4.87	441	1.67	2.25	2.53
1696	5	2	6.679423293	6.2	331	2	1.94	2.54
18	5	1	6.662348411	4.15	514	1.69	2	2.54
1670	5	2	5.301680272	4.04	284	2.86	2.01	2.54
1710	4	2	23.52007683	4.5	311	1.21	2.18	2.54
509	4	1	20.42407548	3.5	736	1.74	2.43	2.54
1506	5	2	5.555892902	4.95	161	1.46	2.01	2.55
12	3	2	35.78466035	6.02	464	1.29	2.02	2.55
1839	3	1	18.18003181	5.75	402	1.05	2.07	2.55
1403	4	2	23.31643779	2.95	617	1.46	2.21	2.55
1036	4	2	17.14925462	4.4	286	1.85	1.83	2.56
1434	4	2	10.35938083	6.32	657	1.93	2	2.56
1261	4	2	27.82254615	4.61	281	0.91	2.08	2.56
1070	1	1	68.16956975	6.31	503	0.97	2.13	2.56
1893	2	1	59.33440546	4.44	329	1.57	1.93	2.57
1061	2	1	42.99140542	3.65	424	1.41	2.09	2.57
1737	5	1	7.152488731	7.47	525	1.28	2.24	2.57
317	5	1	7.490399296	6.46	608	2.4	1.85	2.58
500	4	1	8.358192521	4.43	473	1.93	1.95	2.58
2183	5	1	9.705141901	5.77	320	1.83	2.16	2.58
765	5	1	9.063146213	4.77	806	2.04	2.16	2.58
436	2	2	67.90560536	3.2	424	1.07	2.28	2.58
326	1	2	100.9756341	4.67	247	1.28	2.18	2.59
417	3	1	59.34517485	3.44	396	1.17	2.45	2.59
121	4	2	15.66563848	3.86	426	1.59	1.78	2.6
1554	5	2	5.066916891	4.23	455	1.99	2.02	2.6
504	5	2	13.22049746	4.68	348	1.69	2.06	2.6
2307	2	1	44.04847993	6.92	370	1.66	2.06	2.61
1586	2	1	124.6655877	3.57	473	1.1	2.35	2.61
2065	4	2	22.3480988	5.27	469	1.75	2.04	2.63
477	1	1	72.15756239	4.07	361	1.24	2.11	2.63
673	2	1	77.43378529	3.05	511	1.51	2.22	2.63
644	5	1	4.032207526	3.51	616	2.16	2.29	2.63
1377	5	2	6.494935217	4.52	354	0.97	2.01	2.64
2151	3	2	41.04032955	5.56	345	1.5	2.24	2.64
666	5	2	7.081802292	5.48	331	2.42	1.77	2.65
1761	5	2	10.04502882	4.91	337	1.91	2.05	2.65
1319	1	2	115.3655814	2.91	394	0.77	2.27	2.65
2287	2	1	43.28237021	3.61	513	1.36	2.18	2.66
44	5	2	6.924607026	3.65	418	0.91	2.12	2.67
100	5	2	4.254642382	6.25	645	2.89	2.12	2.67
2291	5	1	5.455908191	4.43	507	1.19	2.25	2.67
1386	4	2	18.4642747	4.79	313	1.2	1.89	2.68
1251	2	2	68.8309196	4.3	410	1.13	2.2	2.68
647	2	1	52.28692094	4.01	618	1.28	2.27	2.68
1520	5	2	6.902218819	4.69	320	2.57	2.09	2.69
532	2	1	96.28485351	4.97	326	1.12	2.3	2.69
105	5	2	7.040831512	7.22	424	3.12	1.23	2.7
2283	5	1	6.064246383	4.9	167	2.19	1.53	2.7
1569	4	2	19.40490923	4.21	283	1.38	2.32	2.7
27	5	2	10.22531336	4.86	528	0.93	1.82	2.71
958	4	2	38.04835643	4.32	285	1.46	2.05	2.71
533	2	1	64.89859465	4.1	493	1.27	2.23	2.71
2146	2	1	44.13469761	6.12	601	1.55	2.46	2.71
1433	2	2	81.56920203	3.77	325	1.46	1.86	2.72
818	4	1	17.57365267	6.9	470	1.41	2.17	2.72
950	2	2	43.32378247	3.66	425	1.12	2.19	2.72
392	1	1	82.92577092	4.86	500	1.07	2.25	2.72
354	4	2	15.83625821	4.3	598	1.49	2.23	2.73
1502	3	1	38.05485617	3.41	564	0.95	2.27	2.73
1989	5	2	4.862411009	4.72	459	2.56	1.51	2.74
1909	2	1	72.7415088	5.81	552	1.62	1.87	2.74
2347	5	1	12.88438827	4.46	515	1.91	2.2	2.74
404	2	1	63.20730519	4.33	417	1.14	2.37	2.74
1043	5	2	17.35847835	4.47	527	1.32	2.47	2.74
429	5	2	6.99525512	3.86	386	1.84	1.64	2.75
514	5	2	6.484785062	5.81	304	1.66	1.99	2.75
2039	5	1	13.53039916	4.13	437	1.5	2.08	2.75
2149	3	1	52.64498246	3.34	482	1.01	2.3	2.75
1820	5	2	20.10429987	3.89	823	1.2	2.9	2.75
1900	5	1	9.36488787	8.16	485	1.5	1.7	2.76
1349	5	2	9.629348839	3.03	445	2.11	1.81	2.76
468	5	2	10.62651645	3.83	465	1.79	1.93	2.76
964	4	1	18.04467217	5.05	635	1.67	1.78	2.78
2036	4	1	19.71917082	5.2	552	1.42	1.98	2.78
528	4	1	17.73618763	3.69	305	1.63	2.1	2.78
1224	4	2	13.44999606	4.95	277	1.76	1.85	2.79
1818	5	2	13.31904895	6.63	396	1.43	2.16	2.79
702	4	1	11.73211453	4.3	349	1.46	2.04	2.8
2369	3	2	41.50631252	4.35	381	1.27	2.18	2.8
1336	3	1	43.05393838	3.41	386	0.95	2.35	2.8
2098	4	2	28.60220141	4.99	262	1.66	1.31	2.81
191	4	1	19.06317429	6.68	670	1.52	1.92	2.81
1039	4	1	18.34516231	3.82	424	1.31	1.97	2.81
1338	4	1	27.65228539	9.48	442	1.06	2.23	2.81
140	5	1	14.73196518	5.53	606	1.2	2.24	2.81
1227	3	1	43.180011	5.7	389	1.83	2.35	2.81
1999	1	1	95.44587251	6.86	404	1.1	1.85	2.82
1615	4	2	33.70124656	6.2	420	1.67	1.85	2.82
1620	5	1	21.00072676	4.25	370	1.79	1.85	2.82
1142	5	1	11.16114078	10.04	243	1.5	1.96	2.82
539	5	2	6.070994117	2.8	325	2.25	1.93	2.83
286	2	1	63.60766421	4.3	358	0.86	2.07	2.83
1619	1	2	100.2688046	2.97	222	1.2	2.13	2.83
69	1	1	78.58516538	3.3	607	1.06	2.35	2.83
1799	4	2	11.69143378	3.88	285	1.45	2.17	2.84
723	4	1	18.60695595	5.62	350	1.49	2.18	2.85
396	5	2	13.2658009	3.7	346	1.62	1.67	2.86
1229	5	1	5.6854997	8.42	583	1.94	2.09	2.86
1880	2	1	59.03011171	4.51	343	1.34	1.84	2.87
1708	4	2	15.44760209	5.36	515	1.51	1.85	2.87
886	5	2	15.02739262	4.56	394	1.41	1.98	2.87
5	4	1	28.67600222	3.34	470	1.39	2.2	2.87
1378	5	1	10.00091531	6.01	571	2.25	2.57	2.87
375	4	1	12.42443337	3.19	516	1.44	2.14	2.88
1856	2	1	60.26833063	4.41	318	1.41	2.19	2.88
2046	2	1	74.81441957	3.56	539	1.25	2.39	2.88
1040	5	2	3.234966846	4.99	619	2.09	2.53	2.88
648	5	2	5.331076309	2.58	247	2.27	1.75	2.89
1833	5	2	7.117953798	4.76	530	1.99	2.01	2.89
1604	4	1	15.08597017	3.78	379	2.58	1.29	2.9
1078	5	2	10.5623598	3.7	284	2.47	1.77	2.9
288	4	1	13.74200894	4.92	509	1.7	2.17	2.9
1241	2	1	43.60896642	4.76	552	1.19	2.18	2.9
1524	1	1	109.074048	3.3	488	1.05	2.31	2.9
435	4	1	18.0853126	4.48	477	1.4	2.38	2.9
2226	5	2	17.15869944	5.3	233	1.5	2.07	2.91
129	4	1	28.63326601	3.55	381	1.11	2.11	2.91
1532	4	1	13.65106866	5	375	1.18	2.19	2.91
2092	4	1	11.56211397	7.97	595	1.95	2.21	2.91
933	4	2	10.53820809	4.66	524	1.37	1.66	2.92
1597	5	2	14.68085847	4.61	613	1.61	1.97	2.92
1389	2	1	100.6657385	3.91	310	0.75	2.05	2.93
1672	5	2	4.049524654	4.05	447	1.76	2.13	2.93
2095	4	1	20.69325896	6.72	569	1.45	2.28	2.93
709	4	2	23.27269414	5.52	377	1.57	2.29	2.93
518	2	1	60.74756092	2.46	316	1.51	2.3	2.93
1671	3	2	63.37713327	5.47	249	1.16	1.91	2.94
1408	2	2	66.93227498	3.43	349	1.05	2.21	2.94
2292	4	1	13.99781014	3.69	502	1.86	2.06	2.95
1912	2	2	75.98987595	4.2	414	1.27	2.14	2.95
711	2	1	66.55621481	4.41	463	1.34	2.26	2.95
178	4	1	14.01270381	6.52	450	1.82	2.09	2.96
1231	3	1	58.90728534	4.66	464	1.34	2.29	2.96
397	4	2	27.36271153	5.4	297	1.28	2.31	2.96
300	5	1	3.844875236	5.27	536	2.56	1.92	2.97
1045	4	1	18.09197356	5.78	401	1.41	2.09	2.97
920	5	2	8.69090517	3.28	176	0.77	2.91	2.97
1365	4	1	6.499256147	4.78	695	1.93	1.8	2.98
2350	5	2	4.29894868	4.32	662	2.25	2.01	2.98
448	3	1	35.68014784	6.32	372	1.62	2.06	2.99
1054	5	1	21.06058882	5.87	512	1.67	2.16	2.99
1878	2	1	57.06315504	4.43	329	1.48	2.05	2.99
906	4	1	31.16825805	6.81	483	1.52	1.78	3
2296	4	1	7.972952493	7.5	540	1.97	1.85	3
2099	4	2	21.63922879	6.46	356	2.17	1.93	3
1205	2	2	70.80135978	3.41	468	1.45	2.02	3
1769	3	2	47.74513778	4.04	278	1.18	2.13	3
433	5	2	9.833210451	5.12	315	0.93	2.2	3
1658	4	1	25.51506485	6.73	366	1.1	1.7	3.01
742	2	2	64.6822609	5.14	292	1.58	1.81	3.01
1969	5	1	5.054413613	6.55	638	2.77	1.94	3.01
2233	3	2	76.76443499	3.89	530	1.11	2.49	3.01
2060	3	1	61.45599703	4.39	314	1.03	2.34	3.02
89	3	1	49.59557526	3.31	411	1.12	2.34	3.02
2177	4	1	13.33692189	2.58	698	1.85	1.97	3.03
2282	3	2	58.14180009	4.69	357	1.12	2.39	3.04
273	2	1	71.44631408	3.61	475	1.1	2.34	3.05
1618	2	2	57.75236917	3.41	429	1.17	2.32	3.06
1174	3	1	53.21143997	2.78	398	1.48	2.05	3.06
758	4	1	15.93861495	5.91	453	1.42	1.84	3.07
575	2	1	55.02755571	5.68	227	1.43	1.75	3.08
1394	5	2	2.909449224	3.48	608	3.49	1.76	3.08
720	5	2	8.881696798	5.74	538	1.79	1.89	3.11
1668	5	2	8.325888033	4.15	636	2.38	2.06	3.11
1029	5	2	9.466810229	4.68	564	3.03	1.47	3.13
1163	5	2	14.86299399	4.49	198	1.09	1.71	3.13
1578	2	1	54.86849597	4.37	371	0.88	1.99	3.13
274	1	2	111.0902778	4.76	299	1.15	2.07	3.13
1407	2	2	76.15393038	3.58	331	1.03	2.43	3.13
2174	5	1	9.092852356	6.08	824	1.39	2.05	3.14
2139	2	2	60.44571163	3.51	459	1.19	2.26	3.14
1121	1	2	110.0261307	3.95	272	1.35	1.93	3.15
625	2	1	77.40862774	3.97	550	1.06	2.18	3.15
236	2	1	70.7292708	3.11	437	1.12	2.24	3.15
1035	2	1	69.62906303	2.31	427	1.25	2.23	3.16
1038	4	2	14.34386945	3.76	540	2.48	1.69	3.17
2370	1	1	130.5900497	3.04	506	1.32	2.28	3.17
628	3	1	29.45428904	3.64	670	1.32	2.38	3.17
1100	4	1	20.11688358	4.51	541	1.43	2.45	3.17
1421	4	2	9.076097703	5.11	255	2.01	1.91	3.18
388	4	1	13.72656792	4.55	584	1.55	2.02	3.18
1965	5	2	3.26743853	4.78	723	2.95	1.38	3.19
1798	3	1	36.06258458	3.92	348	1.27	1.99	3.19
1955	4	1	15.61675957	3.95	617	1.45	2.11	3.19
2020	3	2	36.74393519	5.48	495	1.63	2.22	3.19
1981	5	1	5.657085962	4.72	778	2.19	1.79	3.2
342	5	1	4.592924073	4.3	631	2.92	1.89	3.2
766	5	1	9.489973156	7.07	352	1.54	2.06	3.2
827	3	2	30.19599605	3.76	642	0.99	2.13	3.2
1690	1	1	114.2023944	2.83	350	0.78	2.22	3.2
1467	5	1	5.319232252	6.69	439	2.69	2.06	3.21
2205	4	2	36.81866032	4.27	467	1.29	2.28	3.21
2049	3	1	52.6555095	5.62	446	1.08	1.87	3.22
2022	1	1	136.3377312	3.24	559	1.1	2.21	3.22
2110	5	1	7.821465018	3.9	362	1.86	1.66	3.23
1475	4	2	28.37969034	4.28	153	1.07	1.98	3.23
1111	4	2	26.41833083	8.48	297	1.9	2	3.23
664	1	1	97.40210668	4	529	1.19	2.33	3.23
1296	2	1	55.37978233	4.16	342	1.04	2.21	3.24
1452	4	1	17.65001175	4.33	424	1.17	2.21	3.24
1872	3	1	86.96843271	11.43	130	1.48	2.05	3.24
2318	2	1	58.47301	6.65	333	1.24	2.01	3.27
2367	5	1	8.874221913	4.73	329	1.4	2.06	3.27
456	3	1	72.39304404	4.25	386	1.23	2.38	3.27
531	5	1	3.549412532	5.59	695	3.31	1.82	3.28
2066	5	2	12.08049615	4.65	519	1.75	2.46	3.29
2192	2	2	73.41164253	3.25	396	1.16	2.13	3.3
1148	2	1	57.63394082	3.46	557	0.86	2.31	3.3
724	4	2	22.98815923	3.98	378	1.65	2.05	3.31
22	2	1	58.47301	3.57	411	0.71	2.17	3.31
1801	3	2	43.59430637	6.48	235	1.31	2.05	3.32
1373	2	1	74.62863659	2.72	424	1.23	2.3	3.32
2232	5	1	4.33487513	4.24	391	1.68	1.49	3.33
340	5	1	4.835211724	3.93	532	2.85	2.01	3.34
2056	5	1	4.82780305	4.41	530	3.23	2.02	3.35
1188	4	2	33.70124656	8.62	228	1.32	2.06	3.35
1814	4	1	14.27514595	2.75	504	1.62	2.03	3.36
1249	5	1	8.960932575	8.43	409	1.85	1.56	3.37
335	3	2	11.9214988	10.01	365	2.2	1.92	3.39
1159	2	1	47.88618472	4.24	410	1.14	2.16	3.39
636	4	1	27.46728259	3.7	403	1.06	2.26	3.39
1456	1	2	109.8248291	2.36	361	1.01	2.27	3.39
602	5	1	12.48976168	4.3	424	1.75	1.82	3.4
1418	5	1	10.43855457	4.73	375	2.59	1.91	3.4
1540	2	2	30.64602061	5.31	428	1.07	2.04	3.4
1204	4	2	16.23932008	6.05	355	1.58	2.19	3.4
77	4	2	22.47874576	5.48	399	2.04	2.05	3.43
15	2	2	57.08847167	3.84	298	1.33	2.2	3.43
728	5	1	5.387588795	6.91	544	2.75	1.79	3.44
255	4	1	26.03552598	8.59	240	1.1	1.86	3.44
935	5	2	10.47495335	4.3	311	1.28	2.32	3.44
1160	5	2	7.048821761	4.05	309	1.4	1.77	3.45
1621	4	2	28.94662149	7.78	283	1.35	1.86	3.45
74	2	2	50.5259321	8.92	234	1.5	1.92	3.45
1835	2	2	54.87647099	3.56	325	1.3	1.9	3.46
1457	2	1	66.56534865	11.15	326	1.41	2.04	3.49
1811	4	1	19.88182583	5.85	491	1.35	2.14	3.49
676	2	2	82.72871837	7.53	389	1.38	1.83	3.55
1351	4	1	14.79575714	6.12	422	1.61	2.01	3.55
463	4	2	25.86700904	6.63	718	1.36	2.18	3.55
254	2	1	42.24667286	4.43	410	1.19	2.1	3.56
23	2	1	74.00031799	3.77	490	1.18	2.3	3.56
1185	4	2	21.02065543	3.94	334	1.5	2.39	3.57
621	5	2	8.808749787	6.01	349	1.82	1.83	3.58
1286	5	1	7.793304771	6.7	641	1.68	2.09	3.58
224	5	1	6.517116547	3.18	256	1.65	1.91	3.59
696	4	2	16.14567268	6.09	523	1.52	2.26	3.59
390	5	2	5.996644834	4.81	512	2.09	1.68	3.6
162	3	1	23.43899097	2.69	479	1.11	2.09	3.6
1469	2	2	57.80603317	3.23	329	1.48	2.05	3.6
1804	4	1	28.78191666	5.68	658	2.08	2.26	3.61
2290	4	2	19.2591343	5.2	421	1.55	2.27	3.61
1477	2	1	66.93533917	4.55	330	1.23	2.35	3.61
1072	2	1	71.15089224	3.6	526	1	2.14	3.62
665	5	2	6.298883673	6.38	431	2.04	2.15	3.62
1846	1	1	80.28875373	2.54	399	0.88	2.24	3.62
910	4	1	26.42715634	5.62	465	0.84	2.48	3.62
730	3	2	34.25616638	3.69	536	1.11	2.26	3.64
599	2	2	59.84007072	4.05	284	0.82	2.36	3.65
832	4	1	14.50854079	4.97	484	1.87	2.01	3.67
108	5	1	16.46987451	7.19	327	2.15	1.95	3.68
1445	4	1	33.83846348	3.26	620	1.23	2.18	3.68
57	5	1	5.240395438	4.16	181	1.71	2.21	3.68
2153	5	2	3.973816292	3.26	299	2.3	2.25	3.68
1553	2	2	94.61398137	8.44	330	1.53	2.18	3.69
441	3	1	30.3430114	4.92	370	1.2	2.1	3.7
2059	2	1	39.81303116	3.16	441	0.87	2.56	3.71
1415	5	2	8.786982275	4.72	389	2.43	2.28	3.72
156	2	2	60.2202052	7	378	1.71	1.85	3.73
1094	2	2	97.4671401	2.85	412	1.06	2.1	3.73
1930	5	2	8.115958337	4.08	444	1.93	1.84	3.74
1826	3	1	48.31536342	4.17	483	1.24	2.39	3.74
769	5	1	14.12058414	5.7	443	1.13	1.81	3.76
1077	4	2	16.84603055	5.05	484	1.75	2.26	3.77
412	4	1	22.78479787	4.81	524	1.32	2.31	3.77
2072	5	1	9.03023222	7.54	513	1.4	1.19	3.78
131	2	2	59.59698847	3.63	396	1.23	2.31	3.78
119	1	1	97.96000258	2.94	433	1.07	2.36	3.78
2336	3	2	59.6691436	3.08	406	1.28	1.85	3.79
922	5	1	3.545862538	4.23	619	1.5	2.2	3.79
2235	2	2	75.50861889	3.79	325	1.14	2.53	3.79
269	3	2	39.51448224	3.82	466	1.63	2.02	3.81
939	5	2	5.498568469	3.78	619	1.76	2.14	3.81
847	2	1	72.7686295	3.68	492	1.07	2.18	3.81
1332	4	2	18.19899957	6.78	315	2.08	1.78	3.82
2078	5	1	10.25002128	3.4	390	1.66	2.06	3.82
753	4	1	23.19514901	3.82	497	1.2	2.12	3.82
510	2	1	70.17217668	6.01	361	1.09	2.25	3.82
257	5	1	4.719477589	4.77	545	1.88	1.9	3.83
278	1	1	102.1254033	3.82	340	1.11	2.21	3.84
276	5	1	7.66950076	6.9	427	2.13	1.21	3.85
154	2	1	55.50211343	5.74	415	1.23	2.15	3.85
2317	3	1	32.76366869	3.8	402	1.13	2	3.86
1946	3	2	49.68992884	4.13	424	0.91	2.02	3.86
1463	5	1	6.667322083	6.3	378	1.97	1.72	3.87
148	4	2	12.21893155	5.4	429	1.69	2	3.87
1951	5	2	9.749240819	3.89	638	1.98	2.21	3.87
1213	2	1	55.49080145	3.61	424	1.19	2.24	3.89
58	5	1	14.90907901	3.83	548	1.51	2.08	3.91
2012	5	1	14.29445992	5.25	257	1.84	1.86	3.94
344	3	1	39.54577578	4.68	404	1.35	2.45	3.95
1079	5	2	11.15158034	6.1	243	1.44	1.7	3.96
787	4	1	12.07489127	4.92	455	3.1	1.71	3.96
1827	4	1	15.65074769	4.09	379	1.41	2.21	3.97
38	4	1	12.92134537	6.64	538	1.23	2.34	3.98
25	2	1	76.0698377	3.31	507	1.5	2.51	3.99
1247	5	1	9.61303945	4.81	423	1.4	1.99	4.05
2157	1	1	124.3239576	4.74	401	1.18	2.19	4.07
1848	3	2	24.81130895	6.01	277	1.06	1.9	4.09
251	4	1	13.55551118	7.36	476	1.57	1.96	4.11
1659	2	2	57.82005831	4.25	488	0.93	2.05	4.11
716	3	1	24.6260688	6.83	626	1.93	2.22	4.12
1950	4	1	14.14148271	5.77	401	1.39	1.7	4.14
406	3	1	27.15008906	5.08	375	1.25	2.19	4.14
1784	2	1	50.79198495	3.28	418	0.99	2.23	4.14
2141	2	2	27.44833731	4.59	486	1.23	2.58	4.15
556	5	1	8.815641129	4.16	376	1.16	1.84	4.18
655	5	2	7.923436414	4.77	198	2.21	2.1	4.18
215	3	2	43.84328594	5.27	263	1.52	2.02	4.19
2037	4	2	16.70522227	6.55	316	1.27	2.15	4.19
2058	4	2	19.29078883	4.4	652	1.53	2.33	4.19
1572	1	1	145.7494698	3.33	365	1.26	2.17	4.2
2144	4	2	32.42031165	4.95	535	1.38	1.91	4.23
2202	5	1	6.864950998	4.03	271	1.84	1.95	4.23
1637	1	2	114.1877128	3.83	295	2.14	2.05	4.25
2207	5	1	5.256356187	5.11	412	2.31	2.09	4.27
953	1	1	101.1946668	4.1	384	1.29	2.01	4.3
1281	4	1	19.2123882	2.38	372	1.48	2.05	4.3
1577	4	1	14.64437396	6.63	512	1.75	2.35	4.32
1537	4	2	22.57841471	4.91	412	1.33	2.18	4.35
152	3	1	38.31951229	3.56	550	1.13	2.29	4.37
517	4	2	17.51883121	5.46	376	1.9	2.1	4.38
1590	2	1	84.52457705	3.32	378	1.56	2.28	4.38
874	2	1	77.83550247	2.6	348	1.05	2.13	4.41
446	3	1	45.71238837	8.29	424	1.37	1.8	4.42
862	5	2	11.73033381	4.51	368	1.67	1.98	4.42
1712	2	1	85.03661574	3.37	441	1.08	2.37	4.43
2038	5	1	71.90297857	3.13	536	1.24	2.14	4.44
201	3	2	43.78757876	5.64	309	1.32	2.24	4.44
914	3	1	41.20555565	3.48	452	1.31	2.31	4.44
1978	5	2	4.049324706	5.17	498	1.59	1.88	4.48
1461	5	1	6.296746841	9.54	523	2.07	2.16	4.48
737	2	2	65.98445652	3.04	506	1.11	2.3	4.48
1859	4	1	43.6936491	5.67	260	1.19	2.52	4.5
1473	4	2	15.01243014	7.83	401	1.2	2.02	4.53
1694	3	1	36.67500676	5.05	352	1.37	2.26	4.54
1150	4	1	10.23832626	6.6	724	1.53	1.87	4.55
462	1	1	83.79239696	3.32	386	1.44	2.18	4.59
2005	4	1	17.78904809	6.55	621	1.58	2.19	4.6
1731	3	2	47.78742658	6.01	266	1.39	1.82	4.61
1476	4	1	21.62278161	2.74	501	1.05	2.35	4.62
349	5	1	30.44568315	3.61	473	1.17	2.25	4.64
641	5	1	2.783736481	4.97	756	4.45	1.86	4.65
141	5	1	10.8409022	4.29	593	1.36	2.87	4.65
1207	2	1	60.33060632	6.87	245	0.94	1.91	4.67
1337	3	1	19.18746639	8.81	376	1.34	1.97	4.67
[truncated: 344 more rows]
